# Supplementary material for: Injury Epidemiology in Brazilian Rugby Union: Implications for Strength and Conditioning Practice
Source: Sports (Basel). 2025 Jul 26;13(8):247. doi: 10.3390/sports13080247 (PMC12390083; doi:10.3390/sports13080247)
Supplement: Supplementary file 1 [file sports-13-00247-s001.zip]

Archive with 1 entries (1 files):
- sports-3759579-supplementary.xlsx
