# Supplementary material for: Injury Epidemiology in Brazilian Rugby Union: Implications for Strength and Conditioning Practice
Source: Sports (Basel). 2025 Jul 26;13(8):247. doi: 10.3390/sports13080247 (PMC12390083; doi:10.3390/sports13080247)
Supplement: Supplementary file 1 [file sports-13-00247-s001.zip › sports-3759579-supplementary.xlsx]

## Sheet: Respostas ao formulário 1
Gênero	Massa corporal (em ) ex: 75,5	Altura (em cm) ex: 175	IMC	Nome do clube em que joga:	Data de hoje:	Você é acompanhado por algum profissional de saúde?	Em 2022 e/ou 2023, você sofreu alguma lesão "séria" que o retirou dos treinos ou jogos por um determinado período?	Em 2022 e/ou 2023, você sofreu alguma lesão "séria" que o retirou dos treinos ou jogos por um determinado período?	Qual é o maior nível de competição de Rugby Union que você já participou?	Posição(ões) em que você costuma jogar XV:	Posição(ões) em que comumente joga Sevens:	A lesão ocorreu durante qual modalidade?	Data da lesão	Em quanto tempo retornou à participação plena em jogos/treinos:	Posição no campo no momento da lesão:	Parte do corpo lesionada: (Deve ser preenchido um formulário para cada lesão)	Tipo de lesão	Você já teve lesão do mesmo tipo no mesmo local (isto é, esta é uma lesão recorrente)?	Se respondeu SIM, em quanto tempo retornou à participação plena por ocasião da lesão anterior:	A lesão ocorreu durante:	Caso tenha sido durante uma partida, qual o nível do torneio?	A lesão foi causada por contato?	Se sim, especifique em qual tipo de atividade você se machucou:	O árbitro indicou que a atividade na qual a lesão ocorreu foi infração de regra?	O árbitro indicou a atividade que resultou na lesão como jogada perigosa? (Regra 10.4)
Masculino	103	179	32.1463	Tamanduás Bandeira	2024-01-30	Fisioterapeuta, Psicólogo	Sim	1	Estadual/Regional	Oitavo	Forward Pilar Esquerdo	Sevens	2020-10-24	Entre 1 e 3 meses		Mão/dedo/polegar	Fratura	Não		Treino	Não se aplica	Não		Não	Não
Masculino	99	185	28.9262	Desterro	2024-02-28	Não tenho acompanhamento	Sim	1	Estadual/Regional	Forward Segunda linha	Forward Pilar Esquerdo, Forward Pilar Direito	XV	2015-09-19	Entre 4 e 6 meses		Pé/dedo do pé	Fratura, Lesão ligamentar, Lesão no tendão	Não	Mais de 6 meses	Partida disputado em um país estrangeiro (País de Gales)	Não se aplica	Sim	Ruck	Não	Não
Masculino	69	168	24.4473	Charrua rugby clube	2023-10-06	Não tenho acompanhamento	Sim	1	Estadual/Regional	Back Scrum half	Back Scrum half, Back Abertura	XV	2021-10-17	Entre 1 e 4 semanas		Ombro/clavícula	Lesão ligamentar	Não		Partida	Estadual/Regional	Sim	Tackleando	Não	Não
Masculino	107	171	36.5925	União Rugby de São Paulo	2023-10-06	Nutricionista	Sim	1	Estadual/Regional	Forward pilar esquerdo, Forward Hooker, Forward Pilar direito, Forward Segunda linha, Forward Terceira linha, Oitavo	Forward Pilar Esquerdo, Forward Hooker, Forward Pilar Direito	XV	2011-03-17	Entre 1 e 3 meses		Ombro/clavícula	Luxação, Lesão de cartilagem	Não		Treino	Não se aplica	Sim	Tackleado	Não se aplica	Não se aplica
Feminino	62	158	24.8358	Davenport University	2023-10-03	Fisioterapeuta, Nutricionista	Sim	1	Estadual/Regional	Back Ponta Esquerda, Back Ponta Direita, Fullback	Back Ponta	XV
Masculino	78	173	26.0617	Apucarana Rugby	2023-10-05	Fisioterapeuta, Nutricionista, Preparador físico / Profissional de educação física	Sim	1	Estadual/Regional	Não jogo XV	Forward Hooker, Back Scrum half, Back Abertura, Back Centro, Back Ponta	Sevens
Masculino	120	180	37.037	Uniso rugby	2023-10-06	Não tenho acompanhamento	Sim	1	Estadual/Regional	Forward pilar esquerdo, Forward Hooker, Forward Pilar direito	Forward Pilar Esquerdo, Forward Hooker, Forward Pilar Direito	XV
Feminino	64.8	151	28.4198	Pasteur	2023-10-06	Fisioterapeuta, Preparador físico / Profissional de educação física, Médico	Sim	1	Estadual/Regional	Forward Terceira linha, Back Primeiro Centro, Back Segunda Centro	Forward Hooker, Back Scrum half, Back Centro	Sevens
Masculino	96	183	28.6661	União	2023-10-06	Não tenho acompanhamento	Sim	1	Estadual/Regional	Forward Segunda linha, Forward Terceira linha, Oitavo	Forward Pilar Direito	XV
Feminino	63	169	22.0581	Desterro	2023-10-06	Nutricionista, Preparador físico / Profissional de educação física	Não	2	Estadual/Regional	Back Primeiro Centro	Forward Hooker, Back Scrum half, Back Centro, Back Ponta
Masculino	89	175	29.0612	San José RC	2023-10-06	Não tenho acompanhamento	Não	2	Estadual/Regional	Forward Terceira linha	Não jogo Sevens
Feminino	59	165	21.6713	Cuspo Alessandria	2023-10-07	Preparador físico / Profissional de educação física	Sim	1	Estadual/Regional	Back Ponta Esquerda	Forward Pilar Esquerdo	XV
Masculino	62	178	19.5682	Desterro	2023-10-07	Não tenho acompanhamento	Não	2	Estadual/Regional	Não jogo XV	Back Ponta
Masculino	96	189	26.8749	Cabanos Rugby	2023-10-07	Fisioterapeuta, Preparador físico / Profissional de educação física	Não	2	Estadual/Regional	Forward pilar esquerdo, Forward Pilar direito	Forward Pilar Esquerdo, Forward Pilar Direito, Back Ponta
Masculino	100	178	31.5617	Rs	2004-01-04	Fisioterapeuta, Preparador físico / Profissional de educação física	Sim	1	Estadual/Regional	Forward pilar esquerdo, Forward Hooker, Forward Pilar direito	Forward Hooker	XV
Feminino	73	175	23.8367	Pasteur	2023-10-08	Não tenho acompanhamento, Fisioterapeuta	Sim	1	Estadual/Regional	Não jogo XV	Não jogo Sevens, Forward Pilar Esquerdo, Forward Pilar Direito	Sevens
Feminino	70	170	24.2215	Pasteur	2023-10-08	Nutricionista	Não	2	Estadual/Regional	Forward pilar esquerdo, Forward Pilar direito	Forward Pilar Esquerdo, Back Ponta
Feminino	66.6	167	23.8804	Pasteur	2023-10-09	Não tenho acompanhamento	Não	2	Estadual/Regional	Forward Pilar direito, Back Scrum half, Back Abertura, Back Primeiro Centro, Back Ponta Direita	Forward Pilar Direito, Back Scrum half, Back Centro, Back Ponta
Masculino	65	163	24.4646	Foz Rugby	2023-12-21	Fisioterapeuta, Preparador físico / Profissional de educação física	Não	2	Estadual/Regional	Não jogo XV	Back Ponta
Feminino	60	165	22.0386	Foz Rugby	2023-12-21	Não tenho acompanhamento	Não	2	Estadual/Regional	Não jogo XV	Back Centro, Back Ponta
Masculino	125	180	38.5802	Foz Rugby	2023-12-21	Não tenho acompanhamento	Sim	1	Estadual/Regional	Forward pilar esquerdo, Forward Pilar direito	Forward Pilar Esquerdo, Forward Pilar Direito	Sevens
Feminino	70	170	24.2215	Rugby clube Foz do Iguaçu	2023-12-21	Fisioterapeuta, Nutricionista, Médico	Não	2	Estadual/Regional	Não jogo XV	Forward Hooker
Masculino	103	174	34.0203	Foz Rugby	2023-12-21	Fisioterapeuta, Preparador físico / Profissional de educação física, Médico, Psicólogo	Não	2	Estadual/Regional	Forward Segunda linha	Forward Hooker
Masculino	97	180	29.9383	Rugby foz	2023-12-21	Não tenho acompanhamento	Não	2	Estadual/Regional	Forward Hooker	Forward Hooker
Masculino	135	171	46.1681	Urutu Rugby Clube	2023-02-21	Fisioterapeuta, Preparador físico / Profissional de educação física, Médico, Psicólogo	Sim	1	Estadual/Regional	Forward pilar esquerdo, Forward Hooker, Forward Pilar direito	Não jogo Sevens	XV
Masculino	110	178	34.7178	urutu	2023-12-22	Fisioterapeuta, Preparador físico / Profissional de educação física, Médico, Psicólogo	Sim	1	Estadual/Regional	Back Segunda Centro	Back Centro	XV
Feminino	68	161	26.2336	Desterro	2024-01-21	Preparador físico / Profissional de educação física	Não	2	Estadual/Regional	Back Scrum half, Fullback	Forward Hooker, Back Scrum half
Feminino	65	160	25.3906	Rio Branco Rugby Clube	2024-01-29	Preparador físico / Profissional de educação física	Não	2	Estadual/Regional	Não jogo XV	Forward Pilar Esquerdo, Forward Hooker, Forward Pilar Direito, Back Centro
Masculino	76	174	25.1024	Taubaté Rugby	2024-01-29	Não tenho acompanhamento	Não	2	Estadual/Regional	Back Primeiro Centro, Back Segunda Centro, Back Ponta Direita	Back Abertura, Back Centro
Masculino	96	183	28.6661	Leões de Paraisopolis	2024-01-29	Não tenho acompanhamento	Sim	1	Estadual/Regional	Forward Segunda linha, Forward Terceira linha	Forward Pilar Esquerdo, Forward Hooker, Forward Pilar Direito	Sevens
Masculino	78	180	24.0741	Carioca Rugby	2024-01-29	Preparador físico / Profissional de educação física, Médico	Não	2	Estadual/Regional	Back Scrum half	Back Scrum half
Masculino	82	173	27.3982	Piracicaba Rugby	2024-01-29	Nutricionista, Médico, Psicólogo	Sim	1	Estadual/Regional	Back Ponta Direita, Fullback	Não jogo Sevens	XV
Masculino	108	176	34.8657	Tamanduas Bandeira	2024-01-29	Fisioterapeuta, Nutricionista, Médico, Psicólogo	Não	2	Estadual/Regional	Forward pilar esquerdo, Forward Hooker, Forward Pilar direito	Não jogo Sevens
Masculino	63.5	183	18.9615	SPAC	2024-01-30	Não tenho acompanhamento	Sim	1	Estadual/Regional	Back Scrum half, Back Abertura, Back Primeiro Centro, Back Segunda Centro, Back Ponta Esquerda, Back Ponta Direita, Fullback	Back Scrum half, Back Abertura, Back Centro, Back Ponta	XV
Masculino	93	181	28.3874	Urutu	2024-01-30	Fisioterapeuta, Nutricionista, Preparador físico / Profissional de educação física	Não	2	Estadual/Regional	Back Abertura, Back Primeiro Centro	Não jogo Sevens
Masculino	100	186	28.9051	Urutu Rugby	2024-01-30	Fisioterapeuta, Preparador físico / Profissional de educação física	Não	2	Estadual/Regional	Forward Terceira linha	Não jogo Sevens
Masculino	63	172	21.2953	Farmácia USP	2024-01-30	Fisioterapeuta, Preparador físico / Profissional de educação física, Médico	Sim	1	Estadual/Regional	Back Abertura	Back Scrum half, Back Abertura	XV
Masculino	110	178	34.7178	Jaguars	2024-01-30	Não tenho acompanhamento	Não	2	Estadual/Regional	Forward Pilar direito	Não jogo Sevens
Masculino	88	170	30.4498	Niterói Rugby	2024-01-30	Preparador físico / Profissional de educação física	Sim	1	Estadual/Regional	Forward Terceira linha	Forward Hooker	Sevens
Masculino	86.5	169	30.2861	Urutu	2024-01-30	Fisioterapeuta, Preparador físico / Profissional de educação física	Sim	1	Estadual/Regional	Back Scrum half, Back Abertura, Back Primeiro Centro, Back Segunda Centro	Forward Hooker, Back Scrum half, Back Abertura, Back Centro	XV
Masculino	75	177	23.9395	Urutu/FEA Rugby Clube	2024-01-30	Preparador físico / Profissional de educação física	Não	2	Estadual/Regional	Forward Terceira linha	Forward Hooker
Masculino	89.5	170	30.9689	Urutu	2024-01-30	Não tenho acompanhamento	Não	2	Estadual/Regional	Back Primeiro Centro, Back Segunda Centro, Back Ponta Esquerda, Back Ponta Direita	Forward Hooker, Back Scrum half, Back Centro
Masculino	83	173	27.7323	Urutu	2024-01-30	Fisioterapeuta, Preparador físico / Profissional de educação física	Sim	1	Estadual/Regional	Forward Terceira linha	Forward Pilar Esquerdo, Forward Hooker, Forward Pilar Direito	XV
Masculino	102	184	30.1276	Urutu	2024-01-30	Preparador físico / Profissional de educação física, Médico	Não	2	Estadual/Regional	Forward Terceira linha, Back Primeiro Centro, Back Segunda Centro	Forward Pilar Esquerdo, Forward Hooker, Forward Pilar Direito, Back Abertura, Back Centro
Masculino	90	188	25.464	Urutu	2024-01-30	Fisioterapeuta, Preparador físico / Profissional de educação física	Sim	1	Estadual/Regional	Back Abertura, Fullback	Back Scrum half, Back Abertura	XV
Masculino	93.5	177	29.8446	Tamanduás Bandeira	2024-01-30	Fisioterapeuta, Nutricionista, Preparador físico / Profissional de educação física, Médico, Psicólogo	Sim	1	Estadual/Regional	Forward Terceira linha	Não jogo Sevens	XV
Masculino	80	183	23.8884	Frutal Rugby	2024-01-30	Não tenho acompanhamento	Sim	1	Estadual/Regional	Back Segunda Centro, Back Ponta Esquerda, Back Ponta Direita, Fullback	Back Scrum half, Back Abertura, Back Ponta	XV
Masculino	72.3	173	24.1572	Demonios de Maxwell/Urutu	2024-01-30	Psicólogo	Não	2	Estadual/Regional	Back Ponta Esquerda, Back Ponta Direita	Back Centro, Back Ponta
Masculino	75	160	29.2969	Taubaté Rugby	2024-01-30	Fisioterapeuta	Não	2	Estadual/Regional	Forward Hooker, Forward Terceira linha, Back Scrum half, Back Abertura, Back Primeiro Centro, Back Segunda Centro, Back Ponta Esquerda, Back Ponta Direita	Forward Hooker, Back Scrum half, Back Abertura, Back Centro, Back Ponta
Masculino	75.4	171	25.7857	Urutu	2024-01-30	Preparador físico / Profissional de educação física	Sim	1	Estadual/Regional	Back Segunda Centro, Back Ponta Direita	Back Abertura, Back Centro	Sevens
Masculino	90	175	29.3878	Ceará rugby	2024-01-31	Fisioterapeuta, Preparador físico / Profissional de educação física	Sim	1	Estadual/Regional	Forward pilar esquerdo, Forward Hooker	Forward Pilar Esquerdo, Forward Hooker	XV
Masculino	63	168	22.3214	Taubaté rugby	2024-01-31	Preparador físico / Profissional de educação física	Sim	1	Estadual/Regional	Forward Terceira linha, Back Segunda Centro, Back Ponta Esquerda, Back Ponta Direita, Fullback	Back Centro, Back Ponta	XV
Feminino	67	167	24.0238	Desterro Rugby	2024-02-26	Preparador físico / Profissional de educação física	Não	2	Estadual/Regional	Back Ponta Direita	Back Ponta
Masculino	128	183	38.2215	Desterro	2001-07-03	Não tenho acompanhamento	Sim	1	Estadual/Regional	Forward Pilar direito	Não jogo Sevens	XV
Feminino	63.2	166	22.9351	Desterro	2024-02-29	Nutricionista, Médico	Não	2	Estadual/Regional	Back Ponta Esquerda, Back Ponta Direita	Back Ponta
Feminino	63	165	23.1405	DESTERRO RUGBY CLUBE	2023-10-06	Preparador físico / Profissional de educação física	Sim	1	Internacional	Back Abertura	Back Centro, Back Ponta	XV	2014-12-06	Mais de 6 meses		Joelho	Lesão ligamentar	Não		Partida	Nacional	Sim	Tackleando	Não	Não
Masculino	87.5	177	27.9294	Niterói Rugby	2024-01-30	Fisioterapeuta, Nutricionista, Preparador físico / Profissional de educação física, Médico, Psicólogo, Biomédica	Sim	1	Internacional	Back Primeiro Centro, Back Segunda Centro	Forward Hooker, Forward Pilar Direito, Back Centro	Sevens	2015-07-13	Entre 1 e 4 semanas		Ombro/clavícula	Subluxação	Não		Partida	Estadual/Regional	Sim	Tackleado	Não	Não
Feminino	64	166	23.2254	desterro	2023-10-02	Nutricionista, Preparador físico / Profissional de educação física	Sim	1	Internacional	Back Scrum half	Back Scrum half	Sevens
Feminino	57.5	161	22.1828	Niterói	2023-10-03	Fisioterapeuta, Preparador físico / Profissional de educação física	Sim	1	Internacional	Back Primeiro Centro	Back Centro	Sevens
Feminino	64	166	23.2254	desterro	2023-10-03	Nutricionista, Preparador físico / Profissional de educação física	Sim	1	Internacional	Back Scrum half	Back Scrum half	Sevens
Feminino	59	159	23.3377	Desterro	2023-10-03	Não tenho acompanhamento	Sim	1	Internacional	Não jogo XV	Forward Hooker, Back Centro	Sevens
Masculino	83.3	175	27.2	Joaca rugby clube	2023-10-03	Fisioterapeuta, Nutricionista, Preparador físico / Profissional de educação física, Médico	Sim	1	Internacional	Back Ponta Direita	Back Centro	XV
Masculino	115	185	33.6012	Desterro	2023-10-05	Não tenho acompanhamento	Não	2	Internacional	Forward pilar esquerdo, Forward Segunda linha	Forward Pilar Direito
Feminino	55	160	21.4844	Niterói Rugby Football Clube	2023-10-05	Fisioterapeuta, Nutricionista, Preparador físico / Profissional de educação física, Médico, Psicólogo	Não	2	Internacional	Back Scrum half, Back Abertura	Back Scrum half, Back Abertura
Masculino	72	170	24.9135	Desterro	2023-10-05	Psicólogo	Não	2	Internacional	Back Scrum half, Fullback	Back Scrum half, Back Abertura
Masculino	80	180	24.6914	Joaca	1998-08-07	Fisioterapeuta, Preparador físico / Profissional de educação física	Não	2	Internacional	Back Primeiro Centro, Back Segunda Centro	Back Abertura, Back Centro
Masculino	111	190	30.7479	Desterro	2023-10-05	Fisioterapeuta, Nutricionista, Preparador físico / Profissional de educação física, Médico	Sim	1	Internacional	Oitavo	Forward Pilar Esquerdo, Forward Pilar Direito	XV
Feminino	78.6	162	29.9497	Melina Rugby Clube	2023-10-06	Fisioterapeuta, Nutricionista, Preparador físico / Profissional de educação física, Psicólogo	Não	2	Internacional	Forward pilar esquerdo	Forward Pilar Direito, Back Ponta
Masculino	82	179	25.5922	Arlequines RC	1994-08-07	Fisioterapeuta	Sim	1	Internacional	Forward Terceira linha, Back Segunda Centro	Back Centro	Sevens
Feminino	60	163	22.5827	Maringá rugby Hawks	2023-10-06	Fisioterapeuta	Sim	1	Internacional	Back Abertura, Back Segunda Centro, Back Ponta Direita	Back Abertura, Back Centro	Sevens
Masculino	78.5	172	26.5346	Joaca Rugby Clube	2023-10-06	Fisioterapeuta, Preparador físico / Profissional de educação física	Sim	1	Internacional	Back Scrum half, Back Abertura	Back Scrum half, Back Abertura	Sevens
Masculino	80	175	26.1224	Jacareí rugby	2023-10-06	Fisioterapeuta, Preparador físico / Profissional de educação física, Médico	Sim	1	Internacional	Back Abertura, Fullback	Back Scrum half, Back Abertura	XV
Feminino	70	160	27.3437	São José rugby	10/6/0023	Fisioterapeuta, Nutricionista, Preparador físico / Profissional de educação física, Médico, Psicólogo	Não	2	Internacional	Não jogo XV	Forward Pilar Esquerdo, Forward Hooker, Forward Pilar Direito
Masculino	103	188	29.1421	Pasteur	2023-10-06	Fisioterapeuta, Nutricionista, Preparador físico / Profissional de educação física, Médico	Sim	1	Internacional	Forward Segunda linha, Forward Terceira linha, Oitavo	Forward Pilar Esquerdo, Forward Hooker, Forward Pilar Direito, Back Centro	XV
Feminino	66	170	22.8374	Curitiba Rugby Clube	2023-10-06	Fisioterapeuta, Nutricionista, Preparador físico / Profissional de educação física, Médico, Psicólogo	Sim	1	Internacional	Back Abertura, Fullback	Forward Hooker, Back Abertura	Sevens
Feminino	70.3	163	26.4594	Curitiba Rugby	1999-10-06	Fisioterapeuta, Nutricionista, Preparador físico / Profissional de educação física, Médico, Psicólogo	Sim	1	Internacional	Back Primeiro Centro, Back Segunda Centro, Back Ponta Esquerda, Back Ponta Direita	Forward Pilar Esquerdo, Forward Hooker, Forward Pilar Direito, Back Centro	Sevens
Feminino	93	165	34.1598	Curitiba rugby	2023-10-06	Fisioterapeuta, Nutricionista, Preparador físico / Profissional de educação física	Sim	1	Internacional	Forward Hooker, Forward Pilar direito	Forward Pilar Esquerdo, Forward Hooker, Forward Pilar Direito	Sevens
Masculino	106	193	28.4571	Charrua Rugby Clube	2023-10-06	Fisioterapeuta	Sim	1	Internacional	Forward Segunda linha	Forward Pilar Direito	XV
Masculino	98.7	180	30.463	Tondela Rugby clube	2023-10-06	Não tenho acompanhamento	Não	2	Internacional	Forward Hooker, Forward Terceira linha	Não jogo Sevens
Feminino	79.8	165	29.3113	Delta	2023-10-07	Fisioterapeuta, Nutricionista, Preparador físico / Profissional de educação física	Não	2	Internacional	Forward pilar esquerdo, Forward Hooker, Oitavo	Forward Pilar Esquerdo, Forward Hooker, Forward Pilar Direito
Feminino	59	160	23.0469	Leoas de paraisopolis	2023-10-07	Fisioterapeuta, Nutricionista, Preparador físico / Profissional de educação física, Médico, Psicólogo	Sim	1	Internacional	Fullback	Back Scrum half, Back Abertura	Sevens
Feminino	60	171	20.5191	Rugby USP	2023-10-08	Fisioterapeuta, Preparador físico / Profissional de educação física, Psicólogo	Sim	1	Internacional	Não jogo XV	Forward Pilar Esquerdo	Sevens
Feminino	74	169	25.9095	Delta	2023-10-08	Preparador físico / Profissional de educação física	Não	2	Internacional	Forward Segunda linha, Forward Terceira linha, Oitavo	Forward Pilar Esquerdo, Forward Pilar Direito
Feminino	58.5	160	22.8516	Delta	2023-10-08	Médico	Não	2	Internacional	Back Segunda Centro, Back Ponta Esquerda, Back Ponta Direita, Fullback	Back Scrum half, Back Abertura, Back Centro, Back Ponta
Feminino	67.3	172	22.7488	Charrua	2023-10-08	Fisioterapeuta, Nutricionista, Preparador físico / Profissional de educação física, Médico, Psicólogo	Sim	1	Internacional	Não jogo XV, Back Abertura	Forward Pilar Direito, Back Abertura, Back Centro	Sevens
Feminino	52.5	154	22.137	Delta	2023-10-08	Fisioterapeuta, Nutricionista, Preparador físico / Profissional de educação física, Médico, Psicólogo	Sim	1	Internacional	Não jogo XV	Back Centro, Back Ponta	Sevens
Feminino	73	168	25.8645	Delta rugby	2023-10-09	Não tenho acompanhamento	Não	2	Internacional	Forward pilar esquerdo, Forward Hooker, Forward Pilar direito	Forward Hooker, Forward Pilar Direito, Back Abertura
Feminino	63	162	24.0055	Melina	2023-10-10	Fisioterapeuta, Nutricionista, Preparador físico / Profissional de educação física, Psicólogo	Não	2	Internacional	Back Primeiro Centro, Back Segunda Centro	Forward Pilar Esquerdo, Forward Hooker, Forward Pilar Direito, Back Scrum half
Feminino	68.5	167	24.5617	Melina Rugby Clube	2023-10-10	Fisioterapeuta, Nutricionista, Preparador físico / Profissional de educação física, Psicólogo	Não	2	Internacional	Forward Hooker, Forward Terceira linha, Oitavo	Forward Hooker, Back Centro
Feminino	54	155	22.4766	Melina	10/10/0023	Fisioterapeuta, Nutricionista, Preparador físico / Profissional de educação física, Psicólogo	Não	2	Internacional	Back Scrum half, Back Ponta Esquerda, Back Ponta Direita, Fullback	Back Scrum half, Back Ponta
Feminino	60.1	161	23.1858	Melina rugby clube	2023-10-10	Fisioterapeuta, Preparador físico / Profissional de educação física, Psicólogo	Não	2	Internacional	Back Scrum half, Back Abertura, Fullback	Back Scrum half, Back Abertura
Feminino	78.4	162	29.8735	Melina Rugby Clube	2023-10-10	Fisioterapeuta, Nutricionista, Preparador físico / Profissional de educação física, Psicólogo	Não	2	Internacional	Forward pilar esquerdo, Forward Pilar direito	Forward Pilar Esquerdo, Forward Pilar Direito, Back Ponta
Feminino	69	171	23.597	Melina Rugby	2023-10-10	Fisioterapeuta, Preparador físico / Profissional de educação física, Psicólogo	Sim	1	Internacional	Forward Segunda linha	Back Ponta	XV
Feminino	62	176	20.0155	Desterro	2023-10-11	Preparador físico / Profissional de educação física, Psicólogo	Não	2	Internacional	Back Scrum half	Back Abertura
Feminino	89	159	35.2043	Desterro rugby Club	2024-01-22	Não tenho acompanhamento	Não	2	Internacional	Forward pilar esquerdo, Forward Hooker, Forward Pilar direito	Forward Pilar Esquerdo, Forward Pilar Direito, Back Scrum half
Masculino	78	177	24.8971	Spac	2024-01-29	Fisioterapeuta, Nutricionista, Preparador físico / Profissional de educação física	Sim	1	Internacional	Back Scrum half, Back Primeiro Centro	Back Scrum half	Sevens
Masculino	97	177	30.9617	Cougars	2024-01-28	Preparador físico / Profissional de educação física, Médico	Sim	1	Internacional	Back Primeiro Centro, Back Segunda Centro, Back Ponta Esquerda, Back Ponta Direita, Fullback	Forward Pilar Esquerdo, Forward Pilar Direito	XV
Masculino	98	179	30.5858	Niterói	2024-01-30	Fisioterapeuta, Preparador físico / Profissional de educação física, Médico	Sim	1	Internacional	Back Ponta Direita, Fullback	Back Abertura, Back Centro, Back Ponta	XV
Masculino	91	179	28.4011	Niterói Rugby Clube	2024-01-30	Preparador físico / Profissional de educação física	Não	2	Internacional	Back Abertura, Back Segunda Centro	Forward Pilar Esquerdo, Forward Hooker, Back Centro
Masculino	140	188	39.6107	Niterói Rugby FC	2024-01-30	Não tenho acompanhamento	Não	2	Internacional	Forward pilar esquerdo, Forward Pilar direito	Não jogo Sevens
Masculino	83	186	23.9912	Niterói Rugby	2024-01-30	Não tenho acompanhamento	Sim	1	Internacional	Forward Terceira linha, Back Primeiro Centro, Back Segunda Centro	Forward Pilar Esquerdo, Back Abertura, Back Centro, Back Ponta	Sevens
Masculino	118	194	31.353	Niterói Rugby	2024-01-30	Preparador físico / Profissional de educação física	Sim	1	Internacional	Forward Segunda linha	Forward Pilar Esquerdo, Forward Pilar Direito	XV
Feminino	90	159	35.5999	Desterro	2024-02-26	Não tenho acompanhamento	Não	2	Internacional	Forward Hooker	Forward Pilar Esquerdo, Forward Hooker, Forward Pilar Direito
Feminino	57	160	22.2656	Niterói Rugby	2024-02-27	Fisioterapeuta, Nutricionista, Preparador físico / Profissional de educação física, Médico, Psicólogo	Não	2	Internacional	Back Scrum half, Back Abertura	Back Scrum half, Back Abertura
Feminino	66	171	22.571	Elshaddai	2024-02-27	Fisioterapeuta, Nutricionista, Preparador físico / Profissional de educação física, Médico	Sim	1	Internacional	Back Segunda Centro, Back Ponta Esquerda, Back Ponta Direita	Back Centro, Back Ponta	Sevens
Masculino	80	178	25.2493	Barberans vino e rugby	2024-02-28	Preparador físico / Profissional de educação física, Médico	Não	2	Internacional	Back Primeiro Centro, Back Segunda Centro, Back Ponta Esquerda, Back Ponta Direita, Fullback	Back Centro, Back Ponta
Masculino	66	175	21.551	Verbania Rugby club	2024-02-28	Fisioterapeuta, Preparador físico / Profissional de educação física	Sim	1	Internacional	Back Primeiro Centro	Não jogo Sevens	XV
Masculino	70	173	23.3887	Desterros	2024-02-28	Não tenho acompanhamento	Não	2	Internacional	Back Segunda Centro, Back Ponta Esquerda, Back Ponta Direita, Fullback	Forward Hooker, Back Scrum half, Back Abertura, Back Centro, Back Ponta
Masculino	160	180	49.3827	Desterro	2024-02-29	Não tenho acompanhamento	Não	2	Internacional	Forward Pilar direito	Não jogo Sevens
Masculino	83	177	26.493	Joaca	2023-10-06	Não tenho acompanhamento	Sim	1	Nacional	Back Ponta Esquerda, Back Ponta Direita, Fullback	Back Ponta	Sevens	2023-06-02	Entre 1 e 3 meses		Mão/dedo/polegar	Fratura	Não	Entre 1 e 3 meses	Partida	Estadual/Regional	Sim	Tackleando	Não	Não
Masculino	77	175	25.1429	Niterói rugby	2024-01-30	Preparador físico / Profissional de educação física	Sim	1	Nacional	Back Scrum half, Back Segunda Centro, Back Ponta Esquerda, Back Ponta Direita, Fullback	Back Scrum half, Back Abertura, Back Centro, Back Ponta	XV	2016-10-15	Mais de 6 meses		Ombro/clavícula	Fratura	Sim	Mais de 6 meses	Partida	Estadual/Regional	Sim	Tackleando	Não	Não
Masculino	92	167	32.9879	Atualmente parado	2024-01-30	Não tenho acompanhamento	Sim	1	Nacional	Forward pilar esquerdo, Forward Hooker	Não jogo Sevens	XV	2022-01-01	Mais de 6 meses		Quadril/virilha	Hernia inguinal Bilateral	Não	Mais de 6 meses	Não sei onde ocorreu ou se foi treinando em academia	Não se aplica	Não	Não sei onde ocorreu ou se foi treinando em academia	Não se aplica	Não se aplica
Masculino	79	173	26.3958	Desterro e cabanos	2024-02-28	Não tenho acompanhamento	Sim	1	Nacional	Back Segunda Centro, Back Ponta Esquerda, Back Ponta Direita	Back Centro, Back Ponta	XV	2023-02-01	Entre 1 e 3 meses		Pé/dedo do pé	Ruptura de fibras musculares	Sim	Entre 1 e 4 semanas	Partida	Não se aplica	Não	Ações repetitivas	Não se aplica	Não se aplica
Feminino	66	167	23.6652	Desterro	2023-10-03	Não tenho acompanhamento	Não	2	Nacional	Não jogo XV	Forward Pilar Direito, Back Ponta
Feminino	64	154	26.986	Desterro	2023-10-03	Fisioterapeuta, Nutricionista	Sim	1	Nacional	Não jogo XV	Forward Hooker, Back Abertura, Back Centro	Sevens
Feminino	68	175	22.2041	Desterro	2023-10-03	Não tenho acompanhamento	Sim	1	Nacional	Forward pilar esquerdo, Forward Pilar direito, Forward Segunda linha, Oitavo, Back Abertura, Back Primeiro Centro, Back Segunda Centro, Back Ponta Esquerda, Back Ponta Direita, Fullback	Forward Pilar Esquerdo, Forward Pilar Direito, Back Abertura, Back Centro, Back Ponta	XV
Feminino	79	175	25.7959	Desterro	2023-10-05	Fisioterapeuta, Preparador físico / Profissional de educação física	Sim	1	Nacional	Forward Segunda linha	Forward Pilar Esquerdo, Forward Pilar Direito	Sevens
Masculino	78.5	165	28.8338	Desterro	2023-10-05	Não tenho acompanhamento	Não	2	Nacional	Back Ponta Esquerda, Back Ponta Direita, Fullback	Back Centro, Back Ponta
Feminino	69	159	27.2932	Desterro rugby	2023-10-05	Nutricionista, Preparador físico / Profissional de educação física	Sim	1	Nacional	Forward pilar esquerdo, Forward Pilar direito, Forward Segunda linha, Back Abertura, Back Primeiro Centro, Back Segunda Centro, Fullback	Back Scrum half, Back Abertura, Back Centro	XV
Masculino	90	176	29.0548	Desterro Rugby	2023-10-05	Fisioterapeuta, Preparador físico / Profissional de educação física	Sim	1	Nacional	Forward Terceira linha	Forward Hooker	XV
Masculino	76.4	177	24.3864	Desterro	2023-10-05	Não tenho acompanhamento	Não	2	Nacional	Back Abertura, Back Primeiro Centro, Back Ponta Esquerda, Fullback	Back Abertura, Back Centro
Masculino	63	170	21.7993	Desterro	2023-10-05	Preparador físico / Profissional de educação física	Sim	1	Nacional	Back Scrum half, Back Ponta Esquerda, Back Ponta Direita, Fullback	Back Scrum half	XV
Feminino	66	160	25.7812	Maringá rugby	2023-10-05	Não tenho acompanhamento	Sim	1	Nacional	Back Primeiro Centro	Forward Pilar Direito, Back Abertura	XV
Masculino	112	183	33.4438	Charrua	2023-10-05	Fisioterapeuta, Médico	Sim	1	Nacional	Forward pilar esquerdo, Forward Pilar direito, Forward Segunda linha	Forward Pilar Esquerdo, Forward Hooker, Forward Pilar Direito	XV
Masculino	102	177	32.5577	Associação Pampas rugby	2023-10-05	Fisioterapeuta, Nutricionista, Preparador físico / Profissional de educação física	Não	2	Nacional	Forward Terceira linha, Oitavo, Back Segunda Centro	Forward Pilar Esquerdo, Back Centro
Feminino	54	160	21.0937	Niterói Rugby	2023-10-05	Fisioterapeuta, Preparador físico / Profissional de educação física	Não	2	Nacional	Back Scrum half, Back Abertura, Fullback	Back Scrum half, Back Abertura, Back Centro, Back Ponta
Masculino	93	183	27.7703	Joaca rugby club	2023-10-05	Fisioterapeuta, Médico	Sim	1	Nacional	Back Primeiro Centro, Back Segunda Centro, Fullback	Forward Pilar Esquerdo, Back Centro	XV
Masculino	98	183	29.2633	URTC	2023-10-05	Não tenho acompanhamento	Sim	1	Nacional	Forward Segunda linha	Forward Pilar Esquerdo, Forward Hooker, Forward Pilar Direito	XV
Feminino	61.3	163	23.072	Toledo Rugby clube	2023-10-05	Psicólogo	Não	2	Nacional	Não jogo XV	Forward Hooker, Back Centro, Back Ponta
Masculino	74	170	25.6055	Grenoble Université Club	2023-10-06	Não tenho acompanhamento	Não	2	Nacional	Back Scrum half, Back Abertura, Back Ponta Esquerda, Back Ponta Direita, Fullback	Forward Hooker, Back Scrum half, Back Abertura
Feminino	58	155	24.1415	Desterro Rugby	2023-10-06	Nutricionista, Preparador físico / Profissional de educação física, Médico	Não	2	Nacional	Forward Hooker, Back Ponta Esquerda, Back Ponta Direita	Forward Hooker, Back Centro, Back Ponta
Masculino	88	180	27.1605	Itajai rugby	2023-10-06	Não tenho acompanhamento	Não	2	Nacional	Back Abertura, Back Ponta Esquerda, Back Ponta Direita, Fullback	Back Abertura, Back Centro, Back Ponta
Masculino	93	187	26.595	Joaca rugby clube	2023-10-06	Fisioterapeuta, Preparador físico / Profissional de educação física, Psicólogo	Sim	1	Nacional	Forward Segunda linha, Forward Terceira linha	Não jogo Sevens	XV
Masculino	90	174	29.7265	Joaca Rugby Clube	1994-03-07	Fisioterapeuta, Nutricionista, Preparador físico / Profissional de educação física, Médico	Sim	1	Nacional	Forward Terceira linha, Oitavo	Forward Pilar Esquerdo, Forward Hooker, Forward Pilar Direito	XV
Feminino	74.5	160	29.1016	Pasteur	2023-10-06	Fisioterapeuta, Nutricionista, Médico	Sim	1	Nacional	Forward Hooker	Forward Hooker	Sevens
Masculino	110	180	33.9506	Joaca	1983-02-21	Preparador físico / Profissional de educação física, Médico	Não	2	Nacional	Forward pilar esquerdo, Forward Hooker, Forward Pilar direito	Não jogo Sevens
Masculino	78	174	25.763	Joaca Rugby Clube	2023-10-06	Fisioterapeuta, Preparador físico / Profissional de educação física	Não	2	Nacional	Back Abertura, Fullback	Back Abertura, Back Ponta
Feminino	71	171	24.281	Joaca Rugby clube	2023-10-06	Preparador físico / Profissional de educação física	Sim	1	Nacional	Back Ponta Esquerda	Back Ponta	XV
Masculino	84	184	24.811	Desterro Rugby Clube	2023-10-06	Fisioterapeuta	Sim	1	Nacional	Forward Terceira linha, Back Primeiro Centro	Forward Pilar Direito, Back Centro	XV
Masculino	89	178	28.0899	Joaca Rugby Clube	2023-10-06	Fisioterapeuta, Nutricionista, Preparador físico / Profissional de educação física	Não	2	Nacional	Forward Hooker, Back Scrum half, Back Abertura	Forward Hooker
Masculino	105	184	31.0137	Charrua	2023-10-06	Fisioterapeuta, Nutricionista, Preparador físico / Profissional de educação física, Médico	Sim	1	Nacional	Forward Segunda linha, Forward Terceira linha	Forward Pilar Direito	XV
Masculino	77	181	23.5036	Desterro	2023-10-06	Preparador físico / Profissional de educação física	Não	2	Nacional	Back Abertura, Back Primeiro Centro, Fullback	Back Scrum half, Back Abertura
Feminino	57	161	21.9899	Elshaddai rugby	2023-10-06	Fisioterapeuta, Nutricionista, Preparador físico / Profissional de educação física, Médico, Psicólogo	Sim	1	Nacional	Back Abertura, Fullback	Back Scrum half, Back Abertura, Back Ponta	XV
Masculino	72	172	24.3375	SJB Rugby	2023-10-06	Não tenho acompanhamento	Sim	1	Nacional	Back Scrum half, Back Ponta Esquerda, Back Ponta Direita	Back Scrum half, Back Centro, Back Ponta	Sevens
Masculino	84	170	29.0657	BC Rugby	2023-10-06	Psicólogo	Não	2	Nacional	Back Primeiro Centro, Back Segunda Centro, Back Ponta Direita	Back Centro
Masculino	118	180	36.4198	Charrua Rugby Clube	2023-10-07	Fisioterapeuta, Preparador físico / Profissional de educação física	Sim	1	Nacional	Forward Pilar direito	Não jogo Sevens	XV
Masculino	93	178	29.3524	Desterro Rugby clube	1998-11-16	Preparador físico / Profissional de educação física	Não	2	Nacional	Back Abertura, Back Primeiro Centro, Back Segunda Centro, Fullback	Back Abertura, Back Centro, Back Ponta
Masculino	84.5	170	29.2388	Joaca rugby clube	1988-09-25	Fisioterapeuta, Médico	Não	2	Nacional	Forward Terceira linha	Forward Hooker
Masculino	106	179	33.0826	Curitiba rugby	2023-10-07	Fisioterapeuta, Preparador físico / Profissional de educação física	Não	2	Nacional	Forward pilar esquerdo, Forward Hooker	Forward Pilar Esquerdo, Forward Hooker
Masculino	101	171	34.5405	Universitário Rugby Santa Maria / União de Rugby Tauras e Carancho	2003-12-03	Fisioterapeuta	Não	2	Nacional	Forward Hooker, Forward Terceira linha	Forward Pilar Esquerdo, Forward Hooker, Forward Pilar Direito
Masculino	70	180	21.6049	Curitiba Rugby Clube	2023-10-07	Não tenho acompanhamento	Não	2	Nacional	Back Ponta Esquerda, Back Ponta Direita, Fullback	Back Ponta
Feminino	62.5	159	24.7221	BH rugby	2023-10-07	Preparador físico / Profissional de educação física, Psicólogo	Não	2	Nacional	Back Scrum half	Back Scrum half
Feminino	92	170	31.8339	Leoas	1996-09-14	Não tenho acompanhamento	Não	2	Nacional	Forward Pilar direito	Forward Pilar Direito
Feminino	74	159	29.271	Goianos Rugby	2023-10-07	Fisioterapeuta	Não	2	Nacional	Back Scrum half, Back Ponta Direita	Forward Hooker, Back Scrum half, Back Abertura, Back Centro, Back Ponta
Feminino	96.7	172	32.6866	Leoas de Paraisopolis	10/7/0023	Nutricionista, Preparador físico / Profissional de educação física	Sim	1	Nacional	Forward Pilar direito	Forward Pilar Direito	Sevens
Feminino	72	172	24.3375	Goianos rugby	2023-10-07	Preparador físico / Profissional de educação física	Não	2	Nacional	Back Abertura, Back Primeiro Centro, Fullback	Back Abertura
Feminino	50	156	20.5457	Goianos Rugby	2023-10-07	Preparador físico / Profissional de educação física	Sim	1	Nacional	Back Ponta Esquerda, Back Ponta Direita	Back Ponta	XV
Feminino	79	164	29.3724	Goianos	2023-10-07	Não tenho acompanhamento	Sim	1	Nacional	Não jogo XV	Forward Pilar Esquerdo, Forward Pilar Direito, Back Centro	Sevens
Feminino	72.8	171	24.8965	Goianos Rugby	1994-10-05	Preparador físico / Profissional de educação física, Médico, Psicólogo	Sim	1	Nacional	Back Segunda Centro	Forward Pilar Esquerdo, Back Centro, Back Ponta	XV
Feminino	57	155	23.7253	USP	10/8/0023	Nutricionista, Preparador físico / Profissional de educação física	Sim	1	Nacional	Back Segunda Centro, Back Ponta Esquerda, Back Ponta Direita	Back Centro, Back Ponta	Sevens
Feminino	72.3	171	24.7256	Rio rugby	2000-06-04	Fisioterapeuta, Nutricionista, Preparador físico / Profissional de educação física	Não	2	Nacional	Forward Hooker, Forward Pilar direito, Forward Segunda linha, Back Abertura, Back Primeiro Centro, Back Segunda Centro	Forward Pilar Esquerdo, Forward Hooker, Forward Pilar Direito, Back Abertura, Back Centro
Masculino	77	171	26.3329	Rio Rugby	2023-10-08	Nutricionista, Preparador físico / Profissional de educação física, Médico	Não	2	Nacional	Back Scrum half	Back Scrum half
Feminino	70	164	26.0262	Goianos Rugby	2023-10-08	Não tenho acompanhamento	Não	2	Nacional	Não jogo XV	Back Centro, Back Ponta
Feminino	51.7	159	20.4501	Rio Rugby FC	2023-10-08	Nutricionista, Preparador físico / Profissional de educação física	Não	2	Nacional	Back Ponta Esquerda, Back Ponta Direita	Back Abertura, Back Centro
Feminino	60	165	22.0386	El-Shaddai Rugby	2023-10-08	Fisioterapeuta, Preparador físico / Profissional de educação física, Psicólogo	Sim	1	Nacional	Forward Terceira linha, Back Scrum half, Back Abertura, Back Primeiro Centro, Back Segunda Centro, Back Ponta Esquerda, Back Ponta Direita	Back Scrum half, Back Abertura	XV
Feminino	90.5	163	34.0623	Goianos	2023-10-08	Preparador físico / Profissional de educação física, Psicólogo	Não	2	Nacional	Forward pilar esquerdo	Forward Pilar Esquerdo
Feminino	72.47	156	29.7789	Rio rugby	1999-05-25	Não tenho acompanhamento	Não	2	Nacional	Não jogo XV	Forward Pilar Esquerdo, Forward Hooker, Back Ponta
Feminino	68	156	27.9421	Desterro Rugby Clube	2023-10-08	Nutricionista, Preparador físico / Profissional de educação física	Não	2	Nacional	Forward Terceira linha	Forward Hooker
Feminino	86	165	31.5886	Rio Rugby	2023-10-08	Preparador físico / Profissional de educação física	Sim	1	Nacional	Forward Pilar direito, Forward Segunda linha, Forward Terceira linha, Oitavo	Forward Pilar Esquerdo	Sevens
Feminino	68	168	24.093	Delta rugby	2023-10-08	Preparador físico / Profissional de educação física	Não	2	Nacional	Forward Segunda linha, Back Primeiro Centro, Back Segunda Centro	Back Abertura, Back Centro, Back Ponta
Feminino	60	155	24.974	Grêmio Náutico Maricá	2023-10-08	Psicólogo	Não	2	Nacional	Back Scrum half	Back Centro, Back Ponta
Feminino	65	169	22.7583	Rio rugby	2023-10-08	Não tenho acompanhamento	Sim	1	Nacional	Back Segunda Centro	Forward Pilar Esquerdo, Back Centro	Sevens
Feminino	78	169	27.31	Goianos Rugby	2023-10-08	Fisioterapeuta, Psicólogo	Sim	1	Nacional	Forward Segunda linha	Forward Pilar Direito	Sevens
Feminino	58	158	23.2335	Delta Rugby	2023-10-08	Fisioterapeuta, Preparador físico / Profissional de educação física, Médico	Não	2	Nacional	Forward Hooker	Forward Hooker, Back Centro
Feminino	70	165	25.7117	Delta rugby	10/8/0023	Fisioterapeuta	Não	2	Nacional	Fullback	Forward Pilar Esquerdo, Forward Hooker, Forward Pilar Direito, Back Abertura, Back Centro, Back Ponta
Feminino	69	156	28.3531	Rugby USP	2023-10-09	Fisioterapeuta, Preparador físico / Profissional de educação física	Sim	1	Nacional	Não jogo XV	Forward Hooker, Back Scrum half, Back Ponta	Sevens
Feminino	54.5	155	22.6847	Melina rugby	2023-10-10	Fisioterapeuta, Preparador físico / Profissional de educação física, Médico, Psicólogo	Não	2	Nacional	Back Segunda Centro, Back Ponta Esquerda, Back Ponta Direita	Back Centro, Back Ponta
Feminino	67	173	22.3863	Desterro	2023-10-21	Fisioterapeuta, Nutricionista, Preparador físico / Profissional de educação física	Não	2	Nacional	Back Primeiro Centro	Forward Hooker, Back Centro
Feminino	79	174	26.0933	Charrua	2023-12-10	Fisioterapeuta, Preparador físico / Profissional de educação física, Psicólogo	Não	2	Nacional	Forward pilar esquerdo, Forward Pilar direito, Forward Segunda linha	Forward Pilar Esquerdo, Forward Pilar Direito
Feminino	88	174	29.0659	Charrua	2023-12-10	Fisioterapeuta, Preparador físico / Profissional de educação física, Psicólogo	Não	2	Nacional	Forward pilar esquerdo, Forward Pilar direito, Forward Segunda linha	Forward Pilar Esquerdo, Forward Pilar Direito
Masculino	80	181	24.4193	Foz rugby	2023-12-21	Não tenho acompanhamento	Não	2	Nacional	Não jogo XV	Back Scrum half, Back Centro, Back Ponta
Feminino	98.5	168	34.8994	Foz Rugby	2023-12-21	Fisioterapeuta, Preparador físico / Profissional de educação física	Sim	1	Nacional	Forward pilar esquerdo, Forward Hooker, Forward Pilar direito	Forward Pilar Esquerdo, Forward Hooker	Sevens
Masculino	89	170	30.7958	FoZ do Iguaçu Rugby	2023-12-21	Não tenho acompanhamento	Sim	1	Nacional	Forward Hooker	Forward Hooker	Sevens
Feminino	61.75	168	21.8785	Foz rugby	2023-12-21	Não tenho acompanhamento	Não	2	Nacional	Não jogo XV	Back Abertura, Back Centro
Masculino	84.1	172	28.4275	Foz Rugby	2023-12-22	Fisioterapeuta, Preparador físico / Profissional de educação física	Sim	1	Nacional	Forward Hooker	Forward Hooker, Back Centro	Sevens
Masculino	83	170	28.7197	Urutu	2023-12-22	Fisioterapeuta, Preparador físico / Profissional de educação física, Médico, Psicólogo	Sim	1	Nacional	Forward Hooker, Forward Terceira linha, Back Scrum half	Forward Hooker, Back Scrum half	XV
Masculino	83	168	29.4076	Foz Do Iguaçu Rugby	2023-12-22	Não tenho acompanhamento	Sim	1	Nacional	Back Scrum half, Back Primeiro Centro, Back Segunda Centro, Back Ponta Esquerda, Back Ponta Direita	Back Scrum half, Back Abertura, Back Centro, Back Ponta	Sevens
Masculino	135	182	40.7559	Joaca	2024-01-29	Fisioterapeuta, Preparador físico / Profissional de educação física	Não	2	Nacional	Forward pilar esquerdo, Forward Pilar direito	Não jogo Sevens
Feminino	88.6	163	33.3471	Joaca	2024-01-29	Fisioterapeuta, Médico	Sim	1	Nacional	Forward pilar esquerdo, Forward Hooker, Forward Pilar direito	Forward Pilar Esquerdo, Forward Hooker, Forward Pilar Direito	XV
Feminino	62	159	24.5243	Taubate Rugby	2024-01-30	Preparador físico / Profissional de educação física, Médico	Não	2	Nacional	Não jogo XV	Back Centro, Back Ponta
Masculino	109	194	28.9616	Joinville rugby	2024-01-30	Preparador físico / Profissional de educação física	Sim	1	Nacional	Forward Segunda linha, Oitavo	Forward Pilar Esquerdo	XV
Masculino	80	169	28.0102	Niteroi	2024-01-30	Nutricionista, Psicólogo	Sim	1	Nacional	Forward Terceira linha, Back Segunda Centro, Back Ponta Direita	Forward Pilar Esquerdo, Back Centro, Back Ponta	XV
Masculino	83	170	28.7197	Urutu	2024-01-30	Fisioterapeuta, Preparador físico / Profissional de educação física, Psicólogo	Sim	1	Nacional	Forward Hooker, Forward Terceira linha	Forward Pilar Esquerdo, Forward Hooker, Back Scrum half, Back Centro, Back Ponta	XV
Masculino	85	170	29.4118	Niterói rugby	2024-01-30	Nutricionista	Não	2	Nacional	Forward Terceira linha	Forward Hooker, Back Ponta
Masculino	80	173	26.7299	Urutu/Spac	2024-01-30	Fisioterapeuta, Preparador físico / Profissional de educação física	Sim	1	Nacional	Back Primeiro Centro, Back Segunda Centro, Back Ponta Esquerda, Back Ponta Direita, Fullback	Back Centro, Back Ponta	XV
Masculino	98	162	37.3419	Niteroi rugby	2024-01-30	Fisioterapeuta, Nutricionista, Médico, Psicólogo	Não	2	Nacional	Forward pilar esquerdo, Forward Hooker	Não jogo Sevens
Masculino	95	173	31.7418	Niterói Rugby	2024-01-30	Nutricionista, Preparador físico / Profissional de educação física, Médico	Não	2	Nacional	Forward Hooker, Forward Terceira linha	Forward Hooker
Masculino	130	182	39.2465	Niteroi Rugby	2024-01-30	Não tenho acompanhamento	Sim	1	Nacional	Forward pilar esquerdo, Forward Pilar direito	Forward Pilar Esquerdo, Forward Pilar Direito	XV
Masculino	98	184	28.9461	Niteroi rugby	2024-01-30	Fisioterapeuta, Nutricionista, Preparador físico / Profissional de educação física, Médico	Sim	1	Nacional	Back Abertura, Back Primeiro Centro, Back Segunda Centro, Back Ponta Esquerda, Back Ponta Direita, Fullback	Forward Pilar Esquerdo, Forward Pilar Direito, Back Centro, Back Ponta	XV
Masculino	86	173	28.7347	Urutu	2024-01-30	Fisioterapeuta, Nutricionista, Preparador físico / Profissional de educação física, Psicólogo	Não	2	Nacional	Back Scrum half	Back Scrum half
Masculino	82	180	25.3086	Niterói Rugby	2024-01-30	Fisioterapeuta, Preparador físico / Profissional de educação física	Sim	1	Nacional	Back Scrum half, Back Abertura, Back Segunda Centro	Back Scrum half, Back Abertura, Back Centro	Sevens
Masculino	76	180	23.4568	Curitiba	2024-01-30	Fisioterapeuta, Preparador físico / Profissional de educação física	Sim	1	Nacional	Back Ponta Esquerda, Back Ponta Direita	Back Centro, Back Ponta	XV
Masculino	98	189	27.4348	Niterói rugby	2024-01-30	Fisioterapeuta, Nutricionista, Preparador físico / Profissional de educação física	Não	2	Nacional	Forward Segunda linha, Forward Terceira linha, Oitavo	Forward Pilar Esquerdo, Forward Hooker, Forward Pilar Direito
Masculino	142	180	43.8272	Urutu	1/30/0024	Nutricionista, Médico, Psicólogo	Não	2	Nacional	Forward pilar esquerdo, Forward Pilar direito, Forward Segunda linha	Não jogo Sevens
Masculino	91	179	28.4011	Urutu	2024-01-30	Preparador físico / Profissional de educação física	Sim	1	Nacional	Forward Terceira linha	Forward Pilar Esquerdo, Back Centro	XV
Masculino	135	183	40.3117	Tamanduás Bandeira	2024-01-30	Nutricionista, Médico, Psicólogo	Não	2	Nacional	Forward pilar esquerdo, Forward Hooker, Forward Pilar direito, Forward Segunda linha, Forward Terceira linha, Oitavo	Forward Pilar Esquerdo, Forward Hooker, Forward Pilar Direito
Masculino	100	183	29.8606	União Pernambucana de Rugby	2024-01-30	Fisioterapeuta, Preparador físico / Profissional de educação física	Não	2	Nacional	Back Primeiro Centro, Back Ponta Direita	Forward Pilar Direito, Back Centro
Masculino	93.5	171	31.9757	UPR	2024-01-30	Fisioterapeuta, Preparador físico / Profissional de educação física	Sim	1	Nacional	Forward pilar esquerdo, Forward Hooker	Forward Hooker, Forward Pilar Direito	XV
Masculino	92	178	29.0367	União Pernambucana	2024-01-30	Nutricionista, Preparador físico / Profissional de educação física	Sim	1	Nacional	Oitavo	Back Abertura	XV
Feminino	68	165	24.977	Band/ Poli	2024-01-31	Preparador físico / Profissional de educação física	Sim	1	Nacional	Forward Terceira linha, Oitavo, Back Primeiro Centro, Back Segunda Centro	Forward Pilar Esquerdo, Forward Hooker, Forward Pilar Direito	XV
Feminino	63	154	26.5643	Desterro Rugby Club	2024-02-26	Nutricionista, Preparador físico / Profissional de educação física	Não	2	Nacional	Back Ponta Esquerda, Back Ponta Direita	Back Ponta
Feminino	68.5	155	28.512	Desterro	2024-02-26	Não tenho acompanhamento	Não	2	Nacional	Back Primeiro Centro, Back Segunda Centro, Back Ponta Esquerda, Back Ponta Direita	Forward Pilar Esquerdo, Forward Hooker, Forward Pilar Direito, Back Scrum half, Back Abertura, Back Centro
Masculino	56	174	18.4965	Desterro	2023-02-27	Fisioterapeuta	Sim	1	Nacional	Back Ponta Esquerda, Back Ponta Direita, Fullback	Back Scrum half, Back Abertura	Sevens
Masculino	82	178	25.8806	Desterro Rugby	2024-02-27	Fisioterapeuta	Sim	1	Nacional	Forward Terceira linha, Back Scrum half, Back Segunda Centro, Fullback	Back Scrum half, Back Centro	XV
Masculino	81	170	28.0277	Joaca Rugby Clube	2024-02-27	Fisioterapeuta, Preparador físico / Profissional de educação física, Médico	Sim	1	Nacional	Back Ponta Esquerda, Back Ponta Direita	Back Centro	XV
Feminino	65	170	22.4913	São José	2024-02-27	Fisioterapeuta, Nutricionista, Preparador físico / Profissional de educação física	Não	2	Nacional	Back Primeiro Centro, Back Segunda Centro, Back Ponta Esquerda, Back Ponta Direita, Fullback	Back Centro, Back Ponta
Feminino	70	160	27.3437	Maringá Rugby	2024-02-28	Não tenho acompanhamento	Não	2	Nacional	Back Segunda Centro	Back Scrum half, Back Abertura
Masculino	56	166	20.3223	Niterói Rugby	2024-02-28	Não tenho acompanhamento	Não	2	Nacional	Back Scrum half, Fullback	Back Ponta
Feminino	62	159	24.5243	Desterro Rugby	2024-02-28	Psicólogo	Sim	1	Nacional	Não jogo XV	Back Abertura	Sevens
Masculino	80	177	25.5354	Desterro	2024-02-28	Fisioterapeuta, Nutricionista, Preparador físico / Profissional de educação física	Não	2	Nacional	Forward Terceira linha, Fullback	Back Abertura, Back Centro, Back Ponta
Masculino	71	173	23.7228	Desterro	2024-02-28	Não tenho acompanhamento	Sim	1	Nacional	Back Scrum half, Back Abertura	Back Scrum half, Back Abertura	XV
Masculino	78.4	174	25.8951	Desterro	2024-02-28	Preparador físico / Profissional de educação física, Psicólogo	Sim	1	Nacional	Back Ponta Direita	Back Ponta	XV
Masculino	62	170	21.4533	Desterro	1995-09-29	Não tenho acompanhamento	Sim	1	Nacional	Back Scrum half, Back Ponta Direita, Fullback	Não jogo Sevens	XV
Masculino	75.4	178	23.7975	Desterro	2024-02-28	Psicólogo	Não	2	Nacional	Back Abertura, Back Primeiro Centro, Back Segunda Centro, Back Ponta Esquerda, Back Ponta Direita, Fullback	Back Abertura, Back Centro
Masculino	85	164	31.6032	Curitiba Rugby Clube	2024-01-29	Fisioterapeuta, Preparador físico / Profissional de educação física, Médico	Sim	1	Não se aplica	Forward Terceira linha	Não jogo Sevens	XV	2023-10-10	Menos de uma semana		Ombro/clavícula	Ruptura de tendão, Tendão subescapular direito parcialmente rompido.	Sim	Menos de uma semana	Treino	Não se aplica	Sim	Colisão	Não se aplica	Não se aplica
Feminino	58.8	165	21.5978	USP	2023-10-07	Nutricionista, Psicólogo	Não	2	Não se aplica	Não jogo XV	Back Scrum half, Back Centro, Back Ponta
Feminino	62.5	164	23.2377	Rugby USP	2023-10-09	Fisioterapeuta, Preparador físico / Profissional de educação física, Psicólogo	Não	2	Não se aplica	Não jogo XV	Forward Hooker, Back Scrum half, Back Abertura, Back Centro, Back Ponta
Masculino	82	173	27.3982	Cásper Líbero (universitário)	2024-01-29	Preparador físico / Profissional de educação física	Sim	1	Não se aplica	Não jogo XV	Back Centro	Sevens
Masculino	86.5	176	27.9248	Casper Libero	2003-02-23	Fisioterapeuta, Nutricionista, Preparador físico / Profissional de educação física	Sim	1	Não se aplica	Não jogo XV	Back Ponta	Sevens
Masculino	74.4	166	26.9996	Demônios de Maxwell	2024-01-30	Não tenho acompanhamento	Sim	1	Não se aplica	Forward Hooker	Não jogo Sevens	XV
Masculino	63	175	20.5714	Demônios de Maxwell	2024-01-30	Preparador físico / Profissional de educação física	Sim	1	Não se aplica	Back Abertura	Back Abertura	XV
Masculino	91	183	27.1731	Tamanduás Bandeira	2024-01-30	Nutricionista, Preparador físico / Profissional de educação física, Médico, Psicólogo	Não	2	Não se aplica	Forward Segunda linha	Não jogo Sevens
Masculino	70	175	22.8571	Tamanduá Bandeira	2024-01-30	Preparador físico / Profissional de educação física	Sim	1	Não se aplica	Forward Terceira linha, Back Scrum half, Back Segunda Centro, Back Ponta Esquerda, Back Ponta Direita, Fullback	Não jogo Sevens	XV
Masculino	58	180	17.9012	Minas Rugby	2024-02-21	Preparador físico / Profissional de educação física	Sim	1	Não se aplica	Não jogo XV	Forward Hooker, Back Abertura	Sevens
Masculino	78	172	26.3656	Apucarana rugby	2024-02-21	Fisioterapeuta, Nutricionista	Sim	1	Não se aplica	Não jogo XV	Forward Hooker, Back Scrum half, Back Abertura, Back Centro, Back Ponta	Sevens
Feminino	84	160	32.8125	Joaca	2024-02-26	Nutricionista, Psicólogo	Não	2	Não se aplica	Forward pilar esquerdo, Forward Pilar direito, Forward Segunda linha, Forward Terceira linha	Não jogo Sevens
													2023-11-10	Ainda não retornei	Back Scrum half	Ombro/clavícula	Ainda não me consultei para ter diagnóstico. Mas creio que ligamentar	Não		Partida	Estadual/Regional	Sim	Tackleando	Não	Não
													2023-05-28	Entre 1 e 4 semanas	Back Ponta Direita	Ombro/clavícula	Bursite	Sim	Entre 1 e 4 semanas	Treino	Não se aplica	Sim	Colisão	Não se aplica	Não se aplica
													2023-09-23	Ainda não retornei	Forward Terceira linha	Coluna Lombar	Compressão da medula espinal	Sim	Entre 1 e 4 semanas	Treino	Não se aplica	Não		Não se aplica	Não se aplica
												XV	2016-06-26	Entre 1 e 4 semanas	Forward Segunda linha	Cabeça/rosto	Concussão com perda de consciência	Não		Partida	Estadual/Regional	Sim	Tackleando	Não	Não
													2023-06-17	Entre 1 e 4 semanas	Forward Hooker	Cabeça/rosto	Concussão sem perda de consciência	Não		Partida	Estadual/Regional	Sim	Tackleado	Não	Não
													2023-04-14	Entre 1 e 4 semanas	Back Segunda Centro	Cabeça/rosto	Concussão sem perda de consciência	Sim	Entre 1 e 4 semanas	Partida	Estadual/Regional	Sim	Tackleando	Não	Não
													2023-01-02	Menos de uma semana	Não se aplica	Cabeça/rosto	Concussão sem perda de consciência	Sim		Treino	Não se aplica	Sim	Tackleando	Não se aplica	Não se aplica
													2023-01-23	Menos de uma semana	Back Ponta Direita	Cabeça/rosto	Concussão sem perda de consciência	Sim	Entre 4 e 6 meses	Treino		Sim	Ruck	Não se aplica	Não se aplica
												XV	2023-03-01	Menos de uma semana	Forward Terceira linha	Pescoço/coluna cervical	Concussão sem perda de consciência	Não		Partida	Nacional	Sim	Ruck	Sim	Sim
													2022-12-22	Entre 1 e 4 semanas	Back Centro* (Sevens)	Cabeça/rosto	Concussão sem perda de consciência	Sim		Partida	Nacional	Sim	Colisão	Não	Não
													2023-06-06	Entre 1 e 3 meses	Back Ponta Direita	Pescoço/coluna cervical	Concussão sem perda de consciência	Não		Partida	Nacional	Sim	Tackleando	Não	Não
													2023-08-23	Entre 1 e 4 semanas	Back Abertura	Ombro/clavícula	Contusão com edema/hematoma	Sim	Entre 1 e 3 meses	Treino	Não se aplica	Sim	Tackleando	Não se aplica	Não se aplica
													2023-11-12	Menos de uma semana	Oitavo	Cabeça/rosto	Contusão com edema/hematoma	Não		Partida	Estadual/Regional	Sim	Tackleando	Não	Não
												XV	2022-03-01	Entre 1 e 3 meses	Forward Hooker	Cabeça/rosto	Corte com sangramento e necessidade de ponto	Não		Treino	Estadual/Regional	Sim	Maul	Não se aplica	Não se aplica
												Sevens	2020-01-25	Entre 4 e 6 meses	Forward Pilar esquerdo	Ombro/clavícula	Descolamento do acromio	Não		Partida	Não se aplica	Sim	Tackleado	Não	Não
													12/22/0022	Entre 1 e 3 meses	Back Ponta* (Sevens)	Joelho	Deslocamento da patela	Não		Alongamento pós jogo	Nacional	Não		Não se aplica	Não se aplica
													2015-04-12	Entre 1 e 4 semanas	Back Segunda Centro	Mão/dedo/polegar	Desloquei o dedão	Não		Partida	Estadual/Regional	Sim	Tackleando	Não	Não
													2023-06-24	Entre 1 e 4 semanas	Não se aplica	Tornozelo	Entorse	Sim	2023-06-10	Treino	Não se aplica	Não		Não se aplica	Não se aplica
													2022-01-01	Entre 1 e 4 semanas	Forward Pilar esquerdo	Tornozelo	Entorse	Sim	Menos de uma semana	Partida	Nacional	Não	Troca de direção	Não se aplica	Não se aplica
													2023-06-10	Entre 1 e 4 semanas	Forward Segunda linha	Joelho	Entorse, Estiramento	Não		Partida	Estadual/Regional	Sim	Pisando em um buraco do campo enquanto estava sendo tackleado	Não	Não
													2023-08-31	Entre 1 e 4 semanas	Forward Hooker	Tornozelo	Entorse, Lesão ligamentar	Sim	Entre 1 e 4 semanas	Treino	Não se aplica	Sim	Tackleando	Não	Não
												Sevens	10/16/0023	Ainda não retornei	Forward Pilar direito	Tornozelo	Entorse, Lesão ligamentar	Não	Ainda não retornei	Partida	Nacional	Sim	Tackleado	Não	Não
												Sevens	2023-07-20	Entre 4 e 6 meses	Back Scrum half	Tornozelo	Entorse, Lesão ligamentar	Não		Partida	Estadual/Regional	Sim	Tackleado	Não	Não
												Sevens	2023-09-16	Entre 1 e 3 meses	Back Centro* (Sevens)	Tornozelo	Entorse, Lesão ligamentar	Sim		Partida	Não se aplica	Sim	Tackleado	Não	Não
													2022-05-28	Entre 4 e 6 meses	Back Centro* (Sevens)	Tornozelo	Entorse, Lesão ligamentar	Sim	Entre 4 e 6 meses	Partida	Estadual/Regional	Sim	Tackleando	Não	Não
												XV	2023-04-04	Ainda não retornei	Fullback	Joelho	Entorse, Lesão ligamentar, Lesão de menisco	Não		Treino		Não		Não	Não
												XV	2022-06-11	Mais de 6 meses	Back Primeiro Centro	Joelho	Entorse, Lesão ligamentar, Lesão de menisco, Lesão de cartilagem, Contusão com edema/hematoma, Estiramento do ligamento LCM	Não	Mais de 6 meses	Partida	Nacional	Sim	Tackleado	Sim	Sim
												Sevens	2022-10-24	Entre 1 e 4 semanas	Back Scrum half	Joelho	Entorse/lesão ligamentar	Sim	2010-03-10	Partida	Nacional	Sim	Tackleado	Não	Não
													2011-03-03	Mais de 6 meses	Back Scrum half	Joelho	Entorse/lesão ligamentar	Não		Partida	Nacional	Não	troca de direção	Não	Não
												XV	2022-10-06	Entre 1 e 4 semanas	Forward Hooker	Pescoço/coluna cervical	Estiramento	Sim	Entre 1 e 4 semanas	Treino	Não se aplica	Não		Não se aplica	Não se aplica
												XV	2023-11-14	Menos de uma semana	Não se aplica	Pé/dedo do pé	Fascite plantar.	Não		Treino	Não se aplica	Não		Não se aplica	Não se aplica
													2023-09-03	Entre 1 e 4 semanas	Forward Pilar esquerdo	Cotovelo	Fratura	Não		Partida	Estadual/Regional	Não	Nao sei em qual parte do jogoo foi, no outro dia senti dor e fui no medico e foi constatado a fratura na cabeça do radio.	Não se aplica	Não se aplica
												Sevens	2022-06-18	Entre 1 e 3 meses	Oitavo	Joelho	Fratura	Não		Partida	Estadual/Regional	Sim	Tackleado	Não	Não
												XV	2022-07-30	Entre 1 e 3 meses	Back Ponta* (Sevens)	Mão/dedo/polegar	Fratura	Não		Partida	Estadual/Regional	Sim	Tackleando	Não	Não
													12/4/0022	Entre 4 e 6 meses	Não se aplica	Ombro/clavícula	Fratura	Não		Aquecimento de partida	Não se aplica	Sim	Ruck	Não se aplica	Não se aplica
												Sevens	2023-07-22	Mais de 6 meses	Back Ponta* (Sevens)	Ombro/clavícula	Fratura	Não		Partida	Não se aplica	Sim	Tackleando	Não	Não
												XV	2022-07-21	Entre 1 e 3 meses	Back Ponta Esquerda	Tornozelo	Fratura	Sim		Treino	Não se aplica	Sim	Tackleado	Não se aplica	Não se aplica
													2023-11-12	Ainda não retornei	Back Abertura	Ombro/clavícula	Fratura	Não		Partida	Não se aplica	Sim	Colisão	Não	Não
													2023-06-14	Entre 4 e 6 meses	Forward Hooker	Ombro/clavícula	Fratura	Não		Treino	Não se aplica	Sim	Tackleado	Sim	Sim
													2023-12-19	Entre 1 e 3 meses	Back Abertura	Ombro/clavícula	Fratura	Não		Partida	Nacional	Sim	Tackleado	Não	Não
													2023-09-16	nr	Back Centro* (Sevens)	Joelho	Fratura	Sim		Partida	Nacional	Sim	Tackleado	Não	Não
												XV	2022-09-16	Entre 1 e 3 meses	Não se aplica	Mão/dedo/polegar	Fratura	Não		Treino	Não se aplica	Sim	Tackleando	Não se aplica	Não se aplica
													2018-09-29	Entre 4 e 6 meses	Forward Pilar direito	Punho	Fratura	Não		Partida	Nacional	Sim	Tackleado	Não	Não
													2024-07-16	Entre 1 e 3 meses	Back Centro* (Sevens)	Cabeça/rosto	Fratura	Não		Partida	Não se aplica	Sim	Tackleando	Não	Não
													2018-08-10	Entre 1 e 3 meses	Forward Segunda linha	Pé/dedo do pé	Fratura	Não		Partida	Estadual/Regional	Não		Não	Não
													2022-04-02	Entre 4 e 6 meses	Back Primeiro Centro	Mão/dedo/polegar	Fratura	Não		Partida	Estadual/Regional	Sim	Ruck	Não	Não
												XV	2019-04-10	Mais de 6 meses	Não se aplica	Cabeça/rosto	Fratura	Não		Treino	Não se aplica	Sim	Tackleando	Não	Não
												XV	2018-06-16	Mais de 6 meses	Back Segunda Centro	Cabeça/rosto	Fratura	Sim		Partida	Nacional	Sim	Tackleado	Sim	Não
													11/22/0022	Entre 4 e 6 meses	Back Ponta Esquerda	Cabeça/rosto	Fratura	Não		Partida	Estadual/Regional	Sim	Ruck	Não	Não
													2014-11-22	Entre 4 e 6 meses	Back Abertura	Ombro/clavícula	Fratura	Não		Partida	Estadual/Regional	Sim	Tackleado	Sim	Sim
													2022-11-05	Entre 4 e 6 meses	Forward Hooker	Mão/dedo/polegar	Fratura, Lesão ligamentar, Lesão no tendão	Não		Partida	Nacional	Sim	Colisão	Não	Não
												XV	2023-09-30	Ainda não retornei	Back Ponta Direita	Pé/dedo do pé	Fratura, Outra lesão óssea	Não		Partida	Estadual/Regional	Sim	Tackleado	Não	Não
													2023-11-11	Entre 1 e 3 meses	Forward Terceira linha	Esterno/costelas/coluna torácica	Fratura, Outra lesão óssea	Não		Partida	Não se aplica	Sim	Tackleado	Não	Não
												XV	2015-02-05	Mais de 6 meses	Forward Pilar direito	Antebraço	Fratura, Ruptura de tendão	Não		Treino	Não se aplica	Sim	Tackleado	Não se aplica	Não se aplica
												XV	2023-07-29	Entre 1 e 3 meses	Forward Segunda linha	Joelho	Lesão de menisco	Não		Partida	Nacional	Sim	Tackleado	Não	Não
													2023-06-05	Entre 1 e 4 semanas	Oitavo	Ombro/clavícula	Lesão de nervo	Sim	Entre 1 e 4 semanas	Partida	Estadual/Regional	Sim	Tackleando	Não	Não
													2023-09-17	NR	Back Centro* (Sevens)	Pé/dedo do pé	Lesão ligamentar	Não		Partida	Nacional	Sim	Tackleado	Não	Não
													2022-10-10	Entre 1 e 4 semanas	Back Scrum half	Joelho	Lesão ligamentar	Sim	2009-10-10	Partida	Nacional	Sim	Tackleado	Não	Não
												Sevens	2022-05-21	Mais de 6 meses	Oitavo	Ombro/clavícula	Lesão ligamentar	Não		Partida	Nacional	Sim	Tackleado	Não	Não
												XV	2022-02-09	Entre 1 e 4 semanas	Oitavo	Cotovelo	Lesão ligamentar	Não		Em uma "partida treino"	Internacional	Sim	Tackleando	Não	Não
													2022-03-13	Entre 1 e 3 meses	Back Centro* (Sevens)	Joelho	Lesão ligamentar	Sim	Mais de 6 meses	Um jogo entre nós mesma	Não se aplica	Sim	Puxou minha camisa pra baixo assim meu joelho entrou pra dentro e a menina caaiu encima	Não	Sim
													2022-07-05	Entre 1 e 3 meses	Back Scrum half	Joelho	Lesão ligamentar	Não		Partida	Estadual/Regional	Não		Não se aplica	Não se aplica
													2023-09-16	Entre 1 e 4 semanas	Forward Hooker	Tornozelo	Lesão ligamentar	Sim	Ainda não retornei	Partida	Estadual/Regional	Sim	Tackleado	Não	Não
													2022-08-15	Entre 1 e 4 semanas	Back Abertura	Joelho	Lesão ligamentar	Não		Partida	Nacional	Não		Não	Não
													2023-05-13	Ainda não retornei	Forward Segunda linha	Joelho	Lesão ligamentar	Não		Partida	Nacional	Não		Não	Não
													2022-07-03	Entre 4 e 6 meses	Back Centro* (Sevens)	Tornozelo	Lesão ligamentar	Sim	Entre 1 e 4 semanas	Partida	Internacional	Sim	Tackleado	Não	Não
													2022-11-12	Entre 1 e 3 meses	Oitavo	Joelho	Lesão ligamentar	Não		Partida	Nacional	Sim	Tackleado	Não	Não
													2022-06-10	Entre 1 e 3 meses	Back Ponta Esquerda	Tornozelo	Lesão ligamentar	Não		Treino		Não
													2022-11-29	Ainda não retornei	Forward Pilar esquerdo	Joelho	Lesão ligamentar	Não		Partida	Estadual/Regional	Sim	Tackleado	Não	Não
												Sevens	2022-08-13	Entre 4 e 6 meses	Forward Pilar esquerdo	Joelho	Lesão ligamentar	Não		Treino	Não se aplica	Sim	Tackleando	Não se aplica	Não se aplica
													2022-11-19	Ainda não retornei	Forward Pilar direito	Joelho	Lesão ligamentar	Não		Partida	Estadual/Regional	Sim	Ruck	Não	Não
												Sevens	2022-11-05	Entre 4 e 6 meses	Back Centro* (Sevens)	Mão/dedo/polegar	Lesão ligamentar	Não		Partida	Estadual/Regional	Sim	Tackleado	Não	Não
													2022-06-18	Mais de 6 meses	Back Abertura	Joelho	Lesão ligamentar	Não		Partida	Internacional	Não	Ruck	Não	Não
													2023-04-02	Entre 1 e 3 meses	Back Ponta* (Sevens)	Joelho	Lesão ligamentar	Não		Partida	Internacional	Sim	Tackleado	Não	Não
												Sevens	2023-10-28	Entre 1 e 3 meses	Forward Hooker	Tornozelo	Lesão ligamentar	Sim		Aquecimento, por falha minha.	Não se aplica	Não	Chuteira travou quando estava marcando try	Não se aplica	Não se aplica
													2023-07-20	Entre 1 e 3 meses	Forward Pilar esquerdo	Punho	Lesão ligamentar	Sim	Entre 1 e 4 semanas	Treino	Não se aplica	Não	Lineout	Não	Não
													2023-12-17	Ainda não retornei	Back Scrum half	Joelho	Lesão ligamentar	Não		Partida	Estadual/Regional	Não		Não se aplica	Não se aplica
													2023-08-05	Entre 1 e 4 semanas	Fullback	Joelho	Lesão ligamentar	Não		Partida	Estadual/Regional	Sim	Tackleando	Não se aplica	Não se aplica
													2023-02-16	Ainda não retornei	Back Ponta Esquerda	Joelho	Lesão ligamentar	Não		Partida durante o treino	Não se aplica	Sim	Tackleado	Não	Não
												XV	2023-11-11	Mais de 6 meses	Forward Terceira linha	Joelho	Lesão ligamentar	Não		Partida	Estadual/Regional	Sim	Tackle ilícito	Não	Sim
												Sevens	10/12/0023	Entre 1 e 3 meses	Back Ponta Esquerda	Joelho	Lesão ligamentar	Sim	Entre 4 e 6 meses	Partida	Nacional	Sim	Tackleado	Não	Não
													2022-10-01	Mais de 6 meses	Back Ponta* (Sevens)	Joelho	Lesão ligamentar	Sim	Mais de 6 meses	Partida	Internacional	Não	Mudança de direção	Não	Não
													2022-08-28	Mais de 6 meses	Back Abertura	Joelho	Lesão ligamentar	Sim	Entre 1 e 3 meses	Partida	Nacional	Sim	Ruck	Não	Não
												XV	2023-06-17	Entre 1 e 4 semanas	Back Scrum half	Joelho	Lesão ligamentar	Não		Partida	Nacional	Não		Não	Não
												XV	2023-11-25	Entre 1 e 3 meses	Forward Segunda linha	Ombro/clavícula	Lesão ligamentar	Não		Partida Amigável	Não se aplica	Sim	Tackleado	Não	Não
													2016-05-10	Entre 4 e 6 meses	Back Ponta Direita	Cotovelo	Lesão ligamentar	Não		Treino	Não se aplica	Sim	Tackleado	Não	Não
													2023-09-23	Entre 1 e 4 semanas	Forward Segunda linha	Joelho	Lesão ligamentar	Não		Partida	Nacional	Sim	Tackleado	Não	Não
													2021-01-26	Mais de 6 meses	Forward Segunda linha	Joelho	Lesão ligamentar	Não		Treino	Não se aplica	Sim	Tackleado	Não	Não
													2008-02-04	Entre 1 e 3 meses	Não se aplica	Ombro/clavícula	Lesão ligamentar	Não	Entre 1 e 3 meses	Treino	Não se aplica	Sim	Tackleando	Não se aplica	Não se aplica
													2023-09-16	Entre 1 e 4 semanas	Back Ponta Esquerda	Joelho	Lesão ligamentar	Sim	Entre 1 e 4 semanas	Partida	Estadual/Regional	Sim	Colisão	Não	Não
												XV	2020-03-07	Entre 4 e 6 meses	Forward Segunda linha	Ombro/clavícula	Lesão ligamentar	Não		Partida disputado num país estrangeiro (Portugal)	Não se aplica	Sim	Maul	Não	Não
													2021-12-07	Ainda não retornei	Back Segunda Centro	Joelho	Lesão ligamentar, Fratura de apofisis vertebral	Sim	Ainda não retornei	Partida	Estadual/Regional	Não	Tackleando	Não	Não
													2023-06-11	Entre 1 e 3 meses	Back Scrum half	Cotovelo	Lesão ligamentar, Lesão de cartilagem, Ruptura de fibras musculares, Lesão de pele	Não		Partida	Estadual/Regional	Sim	Colisão	Não	Não
													2022-09-25	Mais de 6 meses	Back Ponta Esquerda	Joelho	Lesão ligamentar, Lesão de menisco	Não		Partida	Estadual/Regional	Sim	Tackleado	Não se aplica	Não
													2022-11-18	Ainda não retornei	Forward Hooker	Joelho	Lesão ligamentar, Lesão de menisco	Não		Partida	Estadual/Regional	Não		Não	Não
													2023-02-07	Entre 4 e 6 meses	Back Abertura	Joelho	Lesão ligamentar, Lesão de menisco	Não		Treino	Não se aplica	Sim	Tackleado	Não se aplica	Não se aplica
													2023-06-23	Entre 1 e 3 meses	Forward Hooker	Joelho	Lesão ligamentar, Lesão de menisco	Não		Partida	Não se aplica	Sim	Tackleado	Não	Não
													2022-08-07	Ainda não retornei	Forward Hooker	Joelho	Lesão ligamentar, Lesão de menisco	Não		Partida	Nacional	Não		Não	Não
													2023-01-30	Entre 4 e 6 meses	Forward Terceira linha	Joelho	Lesão ligamentar, Lesão de menisco	Não		Treino	Estadual/Regional	Não			Não
													2022-06-15	Mais de 6 meses	Forward Terceira linha	Joelho	Lesão ligamentar, Lesão de menisco	Não	Mais de 6 meses	Treino	Não se aplica	Sim	Tackleado	Não se aplica	Não se aplica
													2022-01-30	Ainda não retornei	Back Scrum half	Joelho	Lesão ligamentar, Lesão de menisco	Não		Partida	Estadual/Regional	Não	dando um side step antes de receber o contato	Não	Não
												XV	2023-04-27	Entre 4 e 6 meses	Forward Hooker	Joelho	Lesão ligamentar, Lesão de menisco	Não		Partida	Estadual/Regional	Sim	Colisão	Não	Não
													2022-11-21	Mais de 6 meses	Back Centro* (Sevens)	Joelho	Lesão ligamentar, Lesão de menisco	Não		Partida	Estadual/Regional	Não		Não se aplica	Não se aplica
													2023-08-05	Entre 1 e 3 meses	Forward Pilar direito	Joelho	Lesão ligamentar, Lesão de menisco	Não		Partida	Estadual/Regional	Sim	Foi um pouco de tudo	Não	Não
												Sevens	2016-09-17	Mais de 6 meses	Back Ponta* (Sevens)	Joelho	Lesão ligamentar, Lesão de menisco	Não		Treino	Não se aplica	Sim	Tackleado	Não se aplica	Não se aplica
													2019-02-02	Mais de 6 meses	Forward Pilar direito	Joelho	Lesão ligamentar, Lesão de menisco	Não		Partida	Estadual/Regional	Sim	Tackleando	Não	Não
													2015-08-01	Mais de 6 meses	Back Ponta* (Sevens)	Joelho	Lesão ligamentar, Lesão de menisco	Não	Mais de 6 meses	Partida	Estadual/Regional	Sim	Tackleado	Não	Não
													2022-11-20	Mais de 6 meses	Forward Segunda linha	Joelho	Lesão ligamentar, Lesão de menisco, Lesão de cartilagem	Sim	Entre 1 e 3 meses	Partida	Nacional	Sim	Tackleando	Não	Não
													2021-11-24	Mais de 6 meses	Back Abertura	Joelho	Lesão ligamentar, Lesão de menisco, Lesão de cartilagem	Não		Treino	Nacional	Sim	Tackleado	Não	Não
												XV	2022-09-17	Entre 4 e 6 meses	Forward Pilar direito	Joelho	Lesão ligamentar, Lesão de menisco, Lesão de cartilagem, Ruptura de fibras musculares	Não		Treino		Sim	Tackleado	Não se aplica	Não se aplica
												XV	2023-08-06	Entre 1 e 4 semanas	Oitavo	Joelho	Lesão ligamentar, Lesão no tendão	Não		Partida	Estadual/Regional	Sim	Colisão	Não	Não
													2023-10-27	Entre 1 e 4 semanas	Forward Hooker	Perna/Tendão de aquiles	Lesão no tendão	Sim	Entre 1 e 4 semanas	Treino	Não se aplica	Não	Correndo	Não	Não
													2022-11-12	Entre 1 e 3 meses	Back Ponta Direita	Braço	Luxação	Não		Partida	Nacional	Sim	Tackleando	Não	Não
													2022-11-12	Entre 4 e 6 meses	Back Ponta Esquerda	Ombro/clavícula	Luxação	Não		Partida	Estadual/Regional	Sim	Tackleado	Não	Não
												Sevens	2023-06-11	Entre 1 e 4 semanas	Back Segunda Centro	Ombro/clavícula	Luxação	Não		Partida	Não se aplica	Sim	Tackleando	Não	Não
													2022-10-16	Entre 1 e 3 meses	Forward Pilar direito	Ombro/clavícula	Luxação	Não		Partida	Nacional	Não		Não se aplica	Não se aplica
												XV	2023-10-10	Entre 1 e 3 meses	Oitavo	Joelho	Luxação	Não		Partida	Estadual/Regional	Não		Não	Não
													2023-06-21	Entre 1 e 3 meses	Não se aplica	Joelho	Luxação	Não		Treino	Não se aplica	Sim	Ruck	Não se aplica	Não se aplica
													2024-12-17	Entre 1 e 4 semanas	Back Primeiro Centro	Ombro/clavícula	Luxação	Sim	Entre 1 e 3 meses	Partida	Nacional	Sim	Ruck	Sim	Não
													2023-07-18	Entre 1 e 3 meses	Back Ponta Direita	Ombro/clavícula	Luxação, Bursite	Não		Partida	Nacional	Sim	Ruck	Não	Não
													2022-06-25	Entre 1 e 3 meses	Back Ponta Esquerda	Ombro/clavícula	Luxação, Bursite, Inflamação no manguito rotator	Sim	Entre 1 e 3 meses	Partida	Estadual/Regional	Sim	Tackleando	Não	Não
												Sevens	2022-03-10	Entre 1 e 4 semanas	Forward Terceira linha	Ombro/clavícula	Luxação, Lesão de cartilagem	Sim	Entre 1 e 4 semanas	Partida	Internacional	Sim	Tackleando	Não	Não
													2022-06-17	Ainda não retornei	Forward Hooker	Joelho	Luxação, Lesão ligamentar, Lesão de menisco, Lesão de cartilagem	Não		Partida	Internacional	Sim	Tackleado	Não	Não
													2023-08-14	Entre 1 e 4 semanas	Back Centro* (Sevens)	Ombro/clavícula	Luxação, Lesão no tendão, Bursite	Não	Entre 1 e 4 semanas	Partida	Estadual/Regional	Sim	Tackleando	Não	Não
													2023-06-10	Entre 1 e 3 meses	Back Ponta Direita	Ombro/clavícula	Luxação, Subluxação	Não	Entre 1 e 3 meses	Partida	Nacional	Sim	Ruck	Não	Não
													2023-12-17	Ainda não retornei	Forward Hooker	Ombro/clavícula	Não sei como identificar, porém teve relação com músculos ou nervos	Não		Partida	Nacional	Sim	Colisão	Não se aplica	Não se aplica
													2023-12-21	Entre 1 e 3 meses	Forward Hooker	Coluna Lombar	Não sei responder, pressão excessiva na sorsal	Não		Partida	Estadual/Regional	Sim	Scrum	Não	Não
												XV	2022-10-22	Entre 1 e 3 meses	Back Primeiro Centro	Cabeça/rosto	Outra lesão óssea	Sim		Treino		Sim	Tackleando	Não se aplica	Não se aplica
													2023-11-18	Entre 1 e 4 semanas	Forward Pilar esquerdo	Joelho	Outra lesão óssea	Não		Partida	Estadual/Regional	Sim	Tackleado	Não	Não
												XV	2023-09-23	Entre 1 e 4 semanas	Forward Terceira linha	Cabeça/rosto	Outra lesão óssea	Sim	Entre 1 e 3 meses	Partida	Estadual/Regional	Sim	Tackleando	Não	Não
												XV	2023-06-15	Entre 1 e 3 meses	Back Ponta Esquerda	Joelho	Outra lesão óssea	Não		Partida	Nacional	Não		Não	Não
													2023-12-10	Entre 1 e 3 meses	Back Ponta Esquerda	Ombro/clavícula	Outra lesão óssea	Não	Entre 1 e 3 meses	Partida	Nacional	Não	Cai por cima do braço	Não se aplica	Não se aplica
												XV	2019-09-30	Entre 4 e 6 meses	Back Scrum half	Joelho	Outra lesão óssea	Sim		Partida	Nacional	Sim	Tackleado	Não	Não
												Sevens	2023-07-06	Entre 1 e 4 semanas	Back Segunda Centro	Esterno/costelas/coluna torácica	Outra lesão óssea, Contusão com edema/hematoma, Tendinopatia	Não		Partida	Nacional	Sim	Tackleando	Não	Não
													2022-05-22	Entre 1 e 3 meses	Forward Terceira linha	Ombro/clavícula	Outra lesão óssea, Contusão com edema/hematoma, Tendinopatia	Não		Partida	Não se aplica	Sim	Tackleado	Não	Não
													2023-05-15	Entre 4 e 6 meses	Back Scrum half	Ombro/clavícula	Outra lesão óssea, Lesão ligamentar	Não		Partida	Internacional	Sim	Tackleado	Sim	Não
												XV	2022-09-16	Entre 1 e 3 meses	Back Ponta Direita	Quadril/virilha	Outra lesão óssea, Luxação	Não		Partida	Nacional	Sim	Tackleado	Não se aplica	Não se aplica
												XV	2023-09-21	Entre 1 e 3 meses	Back Ponta Direita	Braço	Outra lesão óssea, Luxação	Não		Partida	Nacional	Sim	Colisão	Sim	Não
													11/15/0022	Entre 1 e 3 meses	Back Primeiro Centro	Tornozelo	Outra lesão óssea, Luxação, Entorse, Lesão ligamentar	Sim	Entre 1 e 3 meses	Partida	Estadual/Regional	Sim	Tackleando	Não	Não
												XV	2023-05-20	Ainda não retornei	Forward Pilar esquerdo	Ombro/clavícula	Outra lesão óssea, Luxação, Subluxação, Lesão ligamentar, Lesão de cartilagem, Ruptura de tendão, Lesão no tendão	Não		Partida	Nacional	Sim	Breakdown	Não	Não
													2022-11-26	Entre 1 e 3 meses	Forward Pilar direito	Joelho	Pequenas fraturas na tíbia.	Não		Partida	Estadual/Regional	Sim		Não	Não
													2023-10-26	Entre 1 e 3 meses	Oitavo	Pé/dedo do pé	Rompimento da fáscia plantat	Não		Partida	Internacional	Não	Acelerando	Não se aplica	Não se aplica
													2023-07-15	Entre 1 e 4 semanas	Forward Terceira linha	Região posterior da coxa	Ruptura de fibras musculares	Sim	Entre 1 e 4 semanas	Partida	Nacional	Não		Não	Não
													2023-04-01	Entre 1 e 3 meses	Oitavo	Braço	Ruptura de fibras musculares	Não		Partida	Nacional	Sim	Tackleando	Sim	Sim
												XV	2023-04-11	Entre 1 e 3 meses	Não se aplica	Região posterior da coxa	Ruptura de fibras musculares	Não		Treino	Não se aplica	Não		Não se aplica	Não se aplica
												XV	2023-04-05	Entre 4 e 6 meses	Não se aplica	Região posterior da coxa	Ruptura de fibras musculares	Sim	Mais de 6 meses	Treino	Não se aplica	Não	Correndo	Não se aplica	Não se aplica
													2023-08-19	Entre 1 e 3 meses	Forward Pilar esquerdo	Perna/Tendão calcâneo	Ruptura de fibras musculares	Não		Partida	Nacional	Não		Não	Não
												XV	2022-06-01	Mais de 6 meses	Forward Hooker	Perna/Tendão calcâneo	Ruptura de fibras musculares	Não	Entre 4 e 6 meses	Treino	Não se aplica	Não	Dando tiro para corrida	Não se aplica	Não se aplica
												Sevens	2022-01-30	Entre 1 e 3 meses	Back Abertura	Região posterior da coxa	Ruptura de fibras musculares	Não		Partida	Não se aplica	Não		Não se aplica	Não se aplica
													2023-06-06	Menos de uma semana	Back Centro* (Sevens)	Região posterior da coxa	Ruptura de fibras musculares	Sim	Entre 1 e 4 semanas	Treino	Não se aplica	Não		Não se aplica	Não se aplica
													2022-07-31	Entre 4 e 6 meses	Back Centro* (Sevens)	Região posterior da coxa	Ruptura de fibras musculares	Não		Partida	Não se aplica	Não		Não se aplica	Não se aplica
												Sevens	2023-08-18	Menos de uma semana	Fullback	Perna/Tendão calcâneo	Ruptura de fibras musculares, Câimbras	Sim	Entre 1 e 4 semanas	Aquecimento	Internacional	Não	Aceleração	Não se aplica	Não se aplica
													2022-12-11	Entre 1 e 4 semanas	Back Centro* (Sevens)	Região posterior da coxa	Ruptura de fibras musculares, Câimbras	Sim	Entre 1 e 3 meses	Partida	Nacional	Não		Não	Não
												XV	2023-01-30	Entre 1 e 3 meses	Forward Hooker	Perna/Tendão calcâneo	Ruptura de fibras musculares, Contusão com edema/hematoma	Não	Entre 1 e 3 meses	Beach Rugby	Não se aplica	Sim	Pisaram na minha panturrilha	Não	Não
													2023-05-07	Entre 1 e 3 meses	Back Centro* (Sevens)	Região posterior da coxa	Ruptura de fibras musculares, Lesão no tendão	Não		Treino	Não se aplica	Não	Correndo	Não se aplica	Não se aplica
												XV	3/19/0202	Mais de 6 meses	Fullback	Quadril/virilha	Ruptura de fibras musculares, Ruptura de tendão, Lesão no tendão	Não		Partida	Estadual/Regional	Sim	Tackleado	Não	Não
												XV	2023-11-10	Entre 1 e 3 meses	Back Centro* (Sevens)	Região posterior da coxa	Ruptura de fibras musculares, Ruptura de tendão, Lesão no tendão	Sim	Entre 1 e 3 meses	Partida	Nacional	Não		Não se aplica	Não se aplica
												Sevens	2016-06-07	Entre 4 e 6 meses	Back Primeiro Centro	Região posterior da coxa	Ruptura de fibras musculares, Ruptura de tendão, Lesão no tendão	Sim	Entre 4 e 6 meses	Treino	Nacional	Sim	Ruck	Não	Não
													2022-08-10	Entre 1 e 3 meses	Back Ponta Esquerda	Região posterior da coxa	Ruptura de fibras musculares, Tendinopatia	Sim	Entre 4 e 6 meses	Partida	Estadual/Regional	Não		Não	Não
													2018-08-15	Mais de 6 meses	Forward Pilar direito	Braço	Ruptura de tendão	Não		Partida	Nacional	Sim	Scrum	Não	Não
													2022-03-27	Mais de 6 meses	Forward Hooker	Joelho	Ruptura LCA	Não		Partida	Estadual/Regional	Não		Não se aplica	Não se aplica
													2023-06-03	Entre 1 e 4 semanas	Forward Segunda linha	Ombro/clavícula	Subluxação	Sim	Entre 1 e 4 semanas	Partida	Nacional	Sim	Ruck	Não	Não
												XV	2023-08-13	Entre 1 e 4 semanas	Forward Hooker	Ombro/clavícula	Subluxação	Não		Partida	Estadual/Regional	Sim	Tackleando	Não	Não
													2017-04-15	Entre 1 e 4 semanas	Forward Segunda linha	Quadril/virilha	Subluxação	Não		Partida	Estadual/Regional	Sim	Ruck	Não	Não
													2022-12-14	Entre 1 e 4 semanas	Forward Terceira linha	Ombro/clavícula	Subluxação, Contusão com edema/hematoma	Não		Treino	Não se aplica	Não		Não se aplica	Não se aplica
													2023-12-16	Ainda não retornei	Forward Hooker	Joelho	Subluxação, Entorse, Lesão de menisco	Não		Partida	Não se aplica	Sim	Tackleado	Não	Não
												Sevens	2022-01-01	Entre 1 e 4 semanas	Forward Pilar esquerdo	Ombro/clavícula	Subluxação, Lesão de cartilagem	Sim	Menos de uma semana	Partida	Nacional	Sim	Ruck	Sim	Sim
												XV	2022-10-01	Entre 4 e 6 meses	Forward Segunda linha	Ombro/clavícula	Subluxação, Lesão ligamentar	Não		Partida	Nacional	Sim	Tackleado	Não	Não
													2022-10-06	Entre 1 e 3 meses	Forward Terceira linha	Perna/Tendão calcâneo	Tendinopatia	Sim	Entre 1 e 4 semanas	Partida	Estadual/Regional	Não		Não	Não
													2023-01-01	Menos de uma semana	Forward Terceira linha	Ombro/clavícula	Tendinopatia	Não		lesão por uso excessivo	Não se aplica	Sim	Tackleando	Não se aplica	Não se aplica
													2023-05-15	Entre 1 e 4 semanas	Back Ponta* (Sevens)	Joelho	Torção no joelho	Não		Partida	Nacional	Sim	Tackleado	Sim	Não
													2022-05-21	Entre 1 e 4 semanas	Forward Pilar direito	Região anterior da coxa	Tostão/paulistinha	Não		Treino	Não se aplica	Sim	Tackleado	Não se aplica	Não se aplica
																										Não	Sim	Sim
																											Sim
																											Sim
																											Sim
																											Sim
																										Não	Sim	Sim
																											Sim
																										Não	Sim	Sim
																										Não	Sim	Sim
																											Sim
																											Sim
																											Sim
																											Não
																											Sim
																										Não	Sim	Sim
																										Não	Sim	Sim
																										Não	Sim	Sim
																										Não	Não	Não
																											Sim
																											Sim
																											Sim
																											Sim
																											Sim
																											Sim
																											Sim
																											Sim
																											Sim
																											Sim
																											Sim
																											Sim
																										Sim	Sim	Sim	Sim
																										Sim	Sim	Sim	Sim
																										Não	Sim	Sim
																											Sim
																											Sim
																											Sim
																											Sim
																										Não	Sim	Não
																											Sim
																											Sim
																										Sim	Sim	Sim	Não
																										Sim	Sim	Sim	Não
																										Não	Sim	Sim
																										Não	Não	Não
																										Não	Sim	Sim
																											Sim
																											Sim
																											Sim
																										Não	Sim	Sim
																											Sim
																											Sim
																											Sim
																											Sim
																										Não	Sim	Sim
																											Sim
																										Não	Sim	Sim
																											Sim
																											Sim
																											Sim
																											Sim
																										Não	Sim	Sim
																											Sim
																											Sim
																											Sim
																										Não	Sim	Sim
																											Sim
																											Sim
																										Não	Não	Não
																										Não	Sim	Não
																											Sim
																											Sim
																											Sim
																										Não	Sim	Sim
																										Não	Sim	Sim
																											Sim
																											Sim
																										Sim	Sim	Sim	Sim
																											Sim
																										Não	Não	Sim
																										Não	Sim	Não
																											Sim
																											Sim
																											Sim
																										Não	Sim	Sim
																											Sim
																										Não	Sim	Não
																										Não	Não	Não
																										Não	Sim	Sim
																										Sim	Sim	Sim	Sim
																											Sim
																											Sim
																										Não	Sim	Sim
																											Sim
																											Sim
																										Não	Sim	Sim
																											Sim
																										Sim	Sim	Sim	Sim
																										Sim	Sim	Sim	Sim
																										Não	Não	Sim
																											Sim
																										Sim	Sim	Sim	Sim
																											Sim
																										Não	Sim	Sim
																											Sim
																										Não	Sim	Sim
																											Sim
																										Não	Sim	Não
																											Sim
																											Sim
																											Não
																											Sim
																											Sim
																										Não	Não	Sim
																										Não	Sim	Sim
																											Sim
																											Sim
																											Sim
																										Não	Sim	Sim
																											Sim
																										Sim	Sim	Sim	Sim
																											Não
																											Sim
																										Sim	Não	Sim	Sim

## Sheet: profissXlesão
Você é acompanhado por algum profissional de saúde?	Em 2022 e/ou 2023, você sofreu alguma lesão "séria" que o retirou dos treinos ou jogos por um determinado período?
1	Sim
2	Sim
2	Sim
1	Sim
1	Sim
1	Sim
2	Sim
1	Sim
2	Sim
1	Não
2	Não
1	Sim
2	Não
1	Não
1	Sim
2	Sim
1	Não
2	Não
1	Não
2	Não
2	Sim
1	Não
1	Não
2	Não
1	Sim
1	Sim
1	Não
1	Não
2	Não
2	Sim
1	Não
1	Sim
1	Não
2	Sim
1	Não
1	Não
1	Sim
2	Não
1	Sim
1	Sim
1	Não
2	Não
1	Sim
1	Não
1	Sim
1	Sim
2	Sim
1	Não
1	Não
1	Sim
1	Sim
1	Sim
1	Não
2	Sim
1	Não
1	Sim
1	Sim
1	Sim
1	Sim
1	Sim
2	Sim
1	Sim
2	Não
1	Não
1	Não
1	Não
1	Sim
1	Não
1	Sim
1	Sim
1	Sim
1	Sim
1	Não
1	Sim
1	Sim
1	Sim
1	Sim
1	Sim
2	Não
1	Não
1	Sim
1	Sim
1	Não
1	Não
1	Sim
1	Sim
2	Não
1	Não
1	Não
1	Não
1	Não
1	Não
1	Sim
1	Não
2	Não
1	Sim
1	Sim
1	Sim
1	Não
2	Não
2	Sim
1	Sim
2	Não
1	Não
1	Sim
1	Não
1	Sim
2	Não
2	Não
2	Sim
1	Sim
2	Sim
2	Sim
2	Não
1	Sim
2	Sim
1	Sim
2	Não
1	Sim
1	Sim
2	Não
1	Sim
2	Sim
1	Sim
1	Não
1	Não
1	Sim
2	Sim
1	Não
2	Não
1	Não
2	Não
1	Sim
1	Sim
1	Sim
1	Não
1	Não
1	Sim
1	Sim
1	Não
1	Sim
1	Não
1	Sim
2	Sim
1	Não
1	Sim
1	Não
1	Não
1	Não
1	Não
2	Não
1	Não
2	Não
1	Não
1	Sim
1	Não
1	Sim
2	Sim
1	Sim
1	Sim
1	Não
1	Não
2	Não
1	Não
1	Sim
1	Não
2	Não
1	Não
1	Sim
1	Não
1	Não
2	Sim
1	Sim
1	Não
1	Não
1	Sim
1	Não
1	Não
1	Não
1	Não
2	Não
1	Sim
2	Sim
2	Não
1	Sim
1	Sim
2	Sim
1	Não
1	Sim
1	Não
1	Sim
1	Sim
1	Sim
1	Não
1	Sim
1	Não
1	Não
2	Sim
1	Sim
1	Não
1	Sim
1	Sim
1	Não
1	Não
1	Sim
1	Não
1	Não
1	Sim
1	Sim
1	Sim
1	Não
2	Não
1	Sim
1	Sim
1	Sim
1	Não
2	Não
2	Não
1	Sim
1	Não
2	Sim
1	Sim
2	Sim
1	Não
1	Sim
1	Não
1	Não
1	Sim
1	Sim
2	Sim
1	Sim
1	Não
1	Sim
1	Sim
1	Sim
1	Não

## Sheet: Planilha7
Aceleração			Não		Não
Acelerando			Não		Não
Não sei			Não		Não
Breakdown			Não		Não
Não sei			Não		Não
Marcando Try			Não		Não
Colisão			Não		Não
Colisão			Não		Não
Colisão			Não		Não
Colisão			Não		Não
Colisão			Não		Não
Colisão			Não		Não
Colisão			Não		Não
Colisão			Não		Não
Colisão			Não		Não
Colisão			Não		Não
Colisão			Não		Não
Correndo			Não		Não
Correndo			Não		Não
Correndo			Não		Não
Dando tiro para corrida			Não		Não
Side step antes de receber o contato			Não		Não
Não sei			Não		Não
Lineout			Não		Não
Maul			Não		Não
Maul			Não		Não
Mudança de direção			Não		Não
Não sei			Não		Não
Não sei			Não		Não
Tackleado			Não		Não
Não sei			Não		Não
Não sei			Não		Não
Ruck			Não		Não
Ruck			Não		Não
Ruck			Não		Não
Ruck			Não		Não
Ruck			Não		Não
Ruck			Não		Não
Ruck			Não		Não
Ruck			Não		Não
Ruck			Não		Não
Ruck			Não		Não
Ruck			Não		Não
Ruck			Não		Não
Ruck			Não		Não
Ruck			Não		Não
Ruck			Não		Não
Ruck			Não		Não
Ruck			Não		Não
Scrum			Não		Não
Scrum			Não		Não
Tackleado			Não		Não
Tackleado			Não		Não
Tackleado			Não		Não
Tackleado			Não		Não
Tackleado			Não		Não
Tackleado			Não		Não
Tackleado			Não		Não
Tackleado			Não		Não
Tackleado			Não		Não
Tackleado			Não		Não
Tackleado			Não		Não
Tackleado			Não		Não
Tackleado			Não		Não
Tackleado			Não		Não
Tackleado			Não		Não
Tackleado			Não		Não
Tackleado			Não		Não
Tackleado			Não		Não
Tackleado			Não		Não
Tackleado			Não		Não
Tackleado			Não		Não
Tackleado			Não		Não
Tackleado			Não		Não
Tackleado			Não		Não
Tackleado			Não		Não
Tackleado			Não		Não
Tackleado			Não		Não
Tackleado			Não		Não
Tackleado			Não		Não
Tackleado			Não		Não
Tackleado			Não		Não
Tackleado			Não		Não
Tackleado			Não		Não
Tackleado			Não		Não
Tackleado			Não		Não
Tackleado			Não		Não
Tackleado			Não		Não
Tackleado			Não		Não
Tackleado			Não		Não
Tackleado			Não		Não
Tackleado			Não		Não
Tackleado			Não		Não
Tackleado			Não		Não
Tackleado			Não		Não
Tackleado			Não		Não
Tackleado			Não		Não
Tackleado			Não		Não
Tackleado			Não		Não
Tackleado			Não		Não
Tackleado			Não		Não
Tackleado			Não		Não
Tackleado			Não		Não
Tackleado			Não		Não
Tackleado			Não		Não
Tackleado			Não		Não
Tackleado			Não		Não
Tackleado			Não		Não
Tackleando			Não		Não
Tackleando			Não		Não
Tackleando			Não		Não
Tackleando			Não		Não
Tackleando			Não		Não
Tackleando			Não		Não
Tackleando			Não		Não
Tackleando			Não		Não
Tackleando			Não		Não
Tackleando			Não		Não
Tackleando			Não se aplica		Não
Tackleando			Não se aplica		Não
Tackleando			Não se aplica		Não
Tackleando			Não se aplica		Não
Tackleando			Não se aplica		Não
Tackleando			Não se aplica		Não se aplica
Tackleando			Não se aplica		Não se aplica
Tackleando			Não se aplica		Não se aplica
Tackleando			Não se aplica		Não se aplica
Tackleando			Não se aplica		Não se aplica
Tackleando			Não se aplica		Não se aplica
Tackleando			Não se aplica		Não se aplica
Tackleando			Não se aplica		Não se aplica
Tackleando			Não se aplica		Não se aplica
Tackleando			Não se aplica		Não se aplica
Tackleando			Não se aplica		Não se aplica
Tackleando			Não se aplica		Não se aplica
Tackleando			Não se aplica		Não se aplica
Tackleando			Não se aplica		Não se aplica
Tackleando			Não se aplica		Não se aplica
Tackleando			Não se aplica		Não se aplica
Tackleando			Não se aplica		Não se aplica
Tackleando			Não se aplica		Não se aplica
Tackleando			Não se aplica		Não se aplica
Tackleando			Não se aplica		Não se aplica
Tackleando			Não se aplica		Não se aplica
Tackleando			Não se aplica		Não se aplica
Tackleando			Não se aplica		Não se aplica
Tackleando			Não se aplica		Não se aplica
Mudança de direção			Não se aplica		Não se aplica
Mudança de direção			Não se aplica		Não se aplica
			Não se aplica		Não se aplica
			Não se aplica		Não se aplica
			Não se aplica		Não se aplica
			Não se aplica		Não se aplica
			Não se aplica		Não se aplica
			Não se aplica		Não se aplica
			Não se aplica		Não se aplica
			Não se aplica		Não se aplica
			Não se aplica		Não se aplica
			Não se aplica		Não se aplica
			Não se aplica		Não se aplica
			Não se aplica		Não se aplica
			Não se aplica		Não se aplica
			Não se aplica		Não se aplica
			Não se aplica		Não se aplica
			Não se aplica		Não se aplica
			Não se aplica		Não se aplica
			Não se aplica		Não se aplica
			Não se aplica		Não se aplica
			Não se aplica		Não se aplica
			Não se aplica		Não se aplica
			Sim		Não se aplica
			Sim		Não se aplica
			Sim		Não se aplica
			Sim		Não se aplica
			Sim		Sim
			Sim		Sim
			Sim		Sim
			Sim		Sim
			Sim		Sim
			Sim		Sim
			Sim		Sim
					Sim

## Sheet: Parte lesada
Antebraço	Concussão com perda de consciência
Braço	Concussão sem perda de consciência
Braço	Concussão sem perda de consciência
Braço	Concussão sem perda de consciência
Braço	Concussão sem perda de consciência
Cabeça/rosto	Concussão sem perda de consciência
Cabeça/rosto	Concussão sem perda de consciência
Cabeça/rosto	Concussão sem perda de consciência
Cabeça/rosto	Contusão com edema/hematoma
Cabeça/rosto	Contusão com edema/hematoma
Cabeça/rosto	Contusão com edema/hematoma
Cabeça/rosto	Ferimento cortocontuso
Cabeça/rosto	Dor lombar
Cabeça/rosto	Entorse
Cabeça/rosto	Entorse
Cabeça/rosto	Entorse
Cabeça/rosto	Entorse
Cabeça/rosto	Entorse
Cabeça/rosto	Entorse
Coluna Lombar	Entorse
Coluna Lombar	Entorse
Cotovelo	Entorse
Cotovelo	Entorse
Cotovelo	Entorse
Cotovelo	Entorse
Esterno/costelas/coluna torácica	Entorse
Esterno/costelas/coluna torácica	Entorse
Joelho	Fratura
Joelho	Fratura
Joelho	Fratura
Joelho	Fratura
Joelho	Fratura
Joelho	Fratura
Joelho	Fratura
Joelho	Fratura
Joelho	Fratura
Joelho	Fratura
Joelho	Fratura
Joelho	Fratura
Joelho	Fratura
Joelho	Fratura
Joelho	Fratura
Joelho	Fratura
Joelho	Fratura
Joelho	Fratura
Joelho	Fratura
Joelho	Fratura
Joelho	Fratura
Joelho	Fratura
Joelho	Fratura
Joelho	Fratura
Joelho	Fratura
Joelho	Fratura
Joelho	Fratura
Joelho	Hernia inguinal bilateral
Joelho	Lesão de menisco
Joelho	Lesão de menisco
Joelho	Lesão de menisco
Joelho	Lesão de menisco
Joelho	Lesão de menisco
Joelho	Lesão de menisco
Joelho	Lesão de menisco
Joelho	Lesão de menisco
Joelho	Lesão de menisco
Joelho	Lesão de menisco
Joelho	Lesão de menisco
Joelho	Lesão de menisco
Joelho	Lesão ligamentar
Joelho	Lesão ligamentar
Joelho	Lesão ligamentar
Joelho	Lesão ligamentar
Joelho	Lesão ligamentar
Joelho	Lesão ligamentar
Joelho	Lesão ligamentar
Joelho	Lesão ligamentar
Joelho	Lesão ligamentar
Joelho	Lesão ligamentar
Joelho	Lesão ligamentar
Joelho	Lesão ligamentar
Joelho	Lesão ligamentar
Joelho	Lesão ligamentar
Joelho	Lesão ligamentar
Joelho	Lesão ligamentar
Joelho	Lesão ligamentar
Joelho	Lesão ligamentar
Joelho	Lesão ligamentar
Joelho	Lesão ligamentar
Joelho	Lesão ligamentar
Mão/dedo/polegar	Lesão ligamentar
Mão/dedo/polegar	Lesão ligamentar
Mão/dedo/polegar	Lesão ligamentar
Mão/dedo/polegar	Lesão ligamentar
Mão/dedo/polegar	Lesão ligamentar
Mão/dedo/polegar	Lesão ligamentar
Mão/dedo/polegar	Lesão ligamentar
Mão/dedo/polegar	Lesão ligamentar
Ombro/clavícula	Lesão ligamentar
Ombro/clavícula	Lesão ligamentar
Ombro/clavícula	Lesão ligamentar
Ombro/clavícula	Lesão ligamentar
Ombro/clavícula	Lesão ligamentar
Ombro/clavícula	Lesão ligamentar
Ombro/clavícula	Lesão ligamentar
Ombro/clavícula	Lesão ligamentar
Ombro/clavícula	Lesão ligamentar
Ombro/clavícula	Lesão ligamentar
Ombro/clavícula	Lesão ligamentar
Ombro/clavícula	Lesão ligamentar
Ombro/clavícula	Lesão ligamentar
Ombro/clavícula	Lesão ligamentar
Ombro/clavícula	Lesão ligamentar
Ombro/clavícula	Lesão ligamentar
Ombro/clavícula	Lesão ligamentar
Ombro/clavícula	Lesão ligamentar
Ombro/clavícula	Lesão nervosa
Ombro/clavícula	Lesão nervosa
Ombro/clavícula	Lesão tendínea
Ombro/clavícula	Lesão tendínea
Ombro/clavícula	Lesão tendínea
Ombro/clavícula	Lesão tendínea
Ombro/clavícula	Lesão tendínea
Ombro/clavícula	Luxação
Ombro/clavícula	Luxação
Ombro/clavícula	Luxação
Ombro/clavícula	Luxação
Ombro/clavícula	Luxação
Ombro/clavícula	Luxação
Ombro/clavícula	Luxação
Ombro/clavícula	Luxação
Ombro/clavícula	Luxação
Ombro/clavícula	Luxação
Ombro/clavícula	Luxação
Ombro/clavícula	Luxação
Ombro/clavícula	Luxação
Ombro/clavícula	Luxação
Ombro/clavícula	Luxação
Pé/dedo do pé	Luxação
Pé/dedo do pé	Luxação
Pé/dedo do pé	Luxação
Pé/dedo do pé	Luxação
Pé/dedo do pé	Luxação
Pé/dedo do pé	Luxação
Pé/dedo do pé	Luxação
Perna/Tendão calcâneo	Luxação
Perna/Tendão calcâneo	Luxação
Perna/Tendão calcâneo	Luxação
Perna/Tendão calcâneo	Outra lesão óssea
Perna/Tendão calcâneo	Outra lesão óssea
Perna/Tendão de aquiles	Outra lesão óssea
Pescoço/coluna cervical	Outra lesão óssea
Pescoço/coluna cervical	Outra lesão óssea
Pescoço/coluna cervical	Outra lesão óssea
Punho	Outra lesão óssea
Punho	Outra lesão óssea
Quadril/virilha	Outra lesão óssea
Quadril/virilha	Outra lesão óssea
Quadril/virilha	Outra lesão óssea
Quadril/virilha	Outra lesão óssea
Região anterior da coxa	Outra lesão óssea
Região posterior da coxa	Outra lesão óssea
Região posterior da coxa	Ruptura de fibras musculares
Região posterior da coxa	Ruptura de fibras musculares
Região posterior da coxa	Ruptura de fibras musculares
Região posterior da coxa	Ruptura de fibras musculares
Região posterior da coxa	Ruptura de fibras musculares
Região posterior da coxa	Ruptura de fibras musculares
Região posterior da coxa	Ruptura de fibras musculares
Região posterior da coxa	Ruptura de fibras musculares
Região posterior da coxa	Ruptura de fibras musculares
Região posterior da coxa	Ruptura de fibras musculares
Tornozelo	Ruptura de fibras musculares
Tornozelo	Ruptura de fibras musculares
Tornozelo	Ruptura de fibras musculares
Tornozelo	Ruptura de fibras musculares
Tornozelo	Ruptura de fibras musculares
Tornozelo	Ruptura de fibras musculares
Tornozelo	Ruptura de fibras musculares
Tornozelo	Ruptura de fibras musculares
Tornozelo	Ruptura de fibras musculares
Tornozelo	Tendinopatia
Tornozelo	Tendinopatia
Tornozelo	Tendinopatia
Tornozelo	Tendinopatia

## Sheet: lado lesado
Direito
Direito
Direito
Direito
Direito
Direito
Direito
Direito
Direito
Direito
Direito
Direito
Direito
Direito
Direito
Direito
Direito
Direito
Direito
Direito
Direito
Direito
Direito
Direito
Direito
Direito
Direito
Direito
Direito
Direito
Direito
Direito
Direito
Direito
Direito
Direito
Direito
Direito
Direito
Direito
Direito
Direito
Direito
Direito
Direito
Direito
Direito
Direito
Direito
Direito
Direito
Direito
Esquerdo
Esquerdo
Esquerdo
Esquerdo
Esquerdo
Esquerdo
Esquerdo
Esquerdo
Esquerdo
Esquerdo
Esquerdo
Esquerdo
Esquerdo
Esquerdo
Esquerdo
Esquerdo
Esquerdo
Esquerdo
Esquerdo
Esquerdo
Esquerdo
Esquerdo
Esquerdo
Esquerdo
Esquerdo
Esquerdo
Esquerdo
Esquerdo
Esquerdo
Esquerdo
Esquerdo
Esquerdo
Esquerdo
Esquerdo
Esquerdo
Esquerdo
Esquerdo
Esquerdo
Esquerdo
Esquerdo
Esquerdo
Esquerdo
Esquerdo
Esquerdo
Esquerdo
Esquerdo
Esquerdo
Esquerdo
Esquerdo
Esquerdo
Esquerdo
Esquerdo
Esquerdo
Esquerdo
Esquerdo
Esquerdo
Esquerdo
Esquerdo
Esquerdo
Esquerdo
Esquerdo
Esquerdo
Não aplicável
Não aplicável
Não aplicável
Não aplicável
Não aplicável
Não aplicável
Não aplicável
Não aplicável
Não aplicável
Não aplicável

## Sheet: Idade
Idade	Vezes						Em 2022 e/ou 2023, você sofreu alguma lesão "séria" que o retirou dos treinos ou jogos por um determinado período?	Idade:
18	3		18	54			Sim
19	5		18	95			Não
20	4		18	80			Sim
21	3		19	63			Sim
22	5		19	110			Sim
23	5		19	115			Sim
24	5		19	120			Sim
25	3		19	75			Sim
26	2		20	52			Sim
27	4		20	108			Sim
28	6		20	168			Não
29	7		20	203			Não
30	2		21	60			Sim
31	3		21	93			Sim
32	2		21	64			Sim
33	4		22	132			Não
34	4		22	136			Sim
35	6		22	210			Sim
36	3		22	108			Não
37	2		22	74			Sim
38	5		23	190			Não
39	2		23	78			Não
40	1		23	40			Não
41	2		23	82			Não
42	2		23	84			Sim
45	1		24	45			Sim
48	1		24	48			Sim
53	1		24	53			Não
	93		24	2740	29.4624		Não
			24		7.53911		Sim
			25				Sim
			25				Não
			25				Sim
			26				Sim
			26				Sim
			27				Sim
			27				Não
			27				Não
			27				Sim
			28				Não
			28				Sim
			28				Sim
			28				Sim
			28				Não
			28				Não
			29				Sim
			29				Não
			29				Não
			29				Sim
			29				Sim
			29				Não
			29				Sim
			30				Sim
			30				Sim
			31				Sim
			31				Sim
			31				Sim
			32				Não
			32				Sim
			33				Sim
			33				Sim
			33				Não
			33				Sim
			34				Sim
			34				Não
			34				Sim
			34				Sim
			35				Não
			35				Não
			35				Não
			35				Não
			35				Não
			35				Não
			36				Não
			36				Não
			36				Não
			37				Não
			37				Não
			38				Sim
			38				Não
			38				Sim
			38				Sim
			38				Sim
			39				Sim
			39				Não
			40				Sim
			41				Sim
			41				Não
			42				Não
			42				Não
			45				Sim
			48				Não
			53				Sim
							Não
							Não
							Não
							Sim
							Sim
							Não
							Não
							Não
							Sim
							Não
							Sim
							Não
							Não
							Sim
							Sim
							Não
							Não
							Não
							Não
							Sim
							Não
							Não
							Não
							Não
							Não
							Não
							Sim
							Não
							Não
							Não
							Não
							Não
							Não
							Sim
							Sim
							Não
							Sim
							Não
							Não
							Não
							Não
							Sim
							Sim
							Sim
							Sim
							Sim
							Não	35
							Não	38
							Não	23
							Sim	19
							Não	32
							Sim	33
							Não	35
							Sim	34
							Sim	23
							Sim	20
							Sim	22
							Não	34
							Sim	33
							Não	38
							Sim	53
							Sim	17
							Não	23
							Sim	48
							Não	42
							Sim	29
							Não	39
							Sim	21
							Sim	40
							Não	28
							Não	29
							Sim	29
							Não	27
							Sim	37
							Não	27
							Sim	36
							Sim	28
							Sim	26
							Não	34
							Sim	36
							Não	19
							Não	26
							Não	23
							Sim	38
							Não	34
							Sim	25
							Sim	24
							Sim	38
							Sim	20
							Não	24
							Sim	25
							Não	29
							Sim	24
							Sim	22
							Sim	36
							Não	42
							Sim	39
							Não	27
							Sim	19
							Sim	27
							Sim	29
							Sim	28
							Não	37
							Não	19
							Não	24
							Não	35
							Sim	41
							Sim	30
							Sim	24
							Sim	28
							Sim	35
							Sim	35
							Sim	30
							Sim	22
							Sim	17
							Sim	25
							Não	41
							Não	38
							Não	18
							Não	35
							Não	31
							Sim	16
							Sim	32
							Sim	29
							Não	21
							Sim	22
							Não	21
							Não	19
							Não	18
							Sim	20
							Sim	22
							Não	45
							Não	33
							Sim	31
							Sim	28
							Sim	29
							Sim	28
							Sim	16
							Não	18
							Não	33
							Sim	31
							Não	23
							Não	20

## Sheet: Lesão
Alongamento pós jogo	Não
Aquecimento	Não
Aquecimento	Não
Aquecimento	Não
Partida	Não
Partida	Não
Partida	Não
Partida	Não
Partida	Não
Partida	Não
Partida	Não
Partida	Não
Partida	Não
Partida	Não
Partida	Não
Partida	Não
Partida	Não
Partida	Não
Partida	Não
Partida	Não
Partida	Não
Partida	Não
Partida	Não
Partida	Não
Partida	Não
Partida	Não
Partida	Não
Partida	Não
Partida	Não
Partida	Não
Partida	Não
Partida	Não
Partida	Não
Partida	Não
Partida	Não
Partida	Não
Partida	Não
Partida	Não
Partida	Não
Partida	Não
Partida	Não
Partida	Não
Partida	Não
Partida	Não
Partida	Não
Partida	Não
Partida	Não
Partida	Não
Partida	Não
Partida	Não
Partida	Não
Partida	Sim
Partida	Sim
Partida	Sim
Partida	Sim
Partida	Sim
Partida	Sim
Partida	Sim
Partida	Sim
Partida	Sim
Partida	Sim
Partida	Sim
Partida	Sim
Partida	Sim
Partida	Sim
Partida	Sim
Partida	Sim
Partida	Sim
Partida	Sim
Partida	Sim
Partida	Sim
Partida	Sim
Partida	Sim
Partida	Sim
Partida	Sim
Partida	Sim
Partida	Sim
Partida	Sim
Partida	Sim
Partida	Sim
Partida	Sim
Partida	Sim
Partida	Sim
Partida	Sim
Partida	Sim
Partida	Sim
Partida	Sim
Partida	Sim
Partida	Sim
Partida	Sim
Partida	Sim
Partida	Sim
Partida	Sim
Partida	Sim
Partida	Sim
Partida	Sim
Partida	Sim
Partida	Sim
Partida	Sim
Partida	Sim
Partida	Sim
Partida	Sim
Partida	Sim
Partida	Sim
Partida	Sim
Partida	Sim
Partida	Sim
Partida	Sim
Partida	Sim
Partida	Sim
Partida	Sim
Partida	Sim
Partida	Sim
Partida	Sim
Partida	Sim
Partida	Sim
Partida	Sim
Partida	Sim
Partida	Sim
Partida	Sim
Partida	Sim
Partida	Sim
Partida	Sim
Partida	Sim
Partida	Sim
Partida	Sim
Partida	Sim
Partida	Sim
Partida	Sim
Partida	Sim
Partida	Sim
Partida	Sim
Partida	Sim
Partida	Sim
Partida	Sim
Partida	Sim
Partida	Sim
Partida	Sim
Treino	Sim
Treino	Sim
Treino	Sim
Treino	Sim
Treino	Sim
Treino	Sim
Treino	Sim
Treino	Sim
Treino	Sim
Treino	Sim
Treino	Sim
Treino	Sim
Treino	Sim
Treino	Sim
Treino	Sim
Treino	Sim
Treino	Sim
Treino	Sim
Treino	Sim
Treino	Sim
Treino	Sim
Treino	Sim
Treino	Sim
Treino	Sim
Treino	Sim
Treino	Sim
Treino	Sim
Treino	Sim
Treino	Sim
Treino	Sim
Treino	Sim
Treino	Sim
Treino	Sim
Treino	Sim
Treino	Sim
Treino	Sim
Treino	Sim
Treino	Sim
Treino	Sim
Treino	Sim
Treino	Sim
Treino	Sim
Treino	Sim
Treino	Sim
Treino	Sim

## Sheet: Afastado
Entre 1 e 3 meses
Entre 1 e 3 meses
Entre 1 e 3 meses
Entre 1 e 3 meses
Entre 1 e 4 semanas
Entre 1 e 4 semanas
Entre 4 e 6 meses
Mais de 6 meses
Mais de 6 meses
Mais de 6 meses
Menos de uma semana
Ainda não retornei
Ainda não retornei
Ainda não retornei
Ainda não retornei
Ainda não retornei
Ainda não retornei
Ainda não retornei
Ainda não retornei
Ainda não retornei
Ainda não retornei
Ainda não retornei
Ainda não retornei
Ainda não retornei
Ainda não retornei
Ainda não retornei
Ainda não retornei
Entre 1 e 3 meses
Entre 1 e 3 meses
Entre 1 e 3 meses
Entre 1 e 3 meses
Entre 1 e 3 meses
Entre 1 e 3 meses
Entre 1 e 3 meses
Entre 1 e 3 meses
Entre 1 e 3 meses
Entre 1 e 3 meses
Entre 1 e 3 meses
Entre 1 e 3 meses
Entre 1 e 3 meses
Entre 1 e 3 meses
Entre 1 e 3 meses
Entre 1 e 3 meses
Entre 1 e 3 meses
Entre 1 e 3 meses
Entre 1 e 3 meses
Entre 1 e 3 meses
Entre 1 e 3 meses
Entre 1 e 3 meses
Entre 1 e 3 meses
Entre 1 e 3 meses
Entre 1 e 3 meses
Entre 1 e 3 meses
Entre 1 e 3 meses
Entre 1 e 3 meses
Entre 1 e 3 meses
Entre 1 e 3 meses
Entre 1 e 3 meses
Entre 1 e 3 meses
Entre 1 e 3 meses
Entre 1 e 3 meses
Entre 1 e 3 meses
Entre 1 e 3 meses
Entre 1 e 3 meses
Entre 1 e 3 meses
Entre 1 e 3 meses
Entre 1 e 3 meses
Entre 1 e 3 meses
Entre 1 e 3 meses
Entre 1 e 4 semanas
Entre 1 e 4 semanas
Entre 1 e 4 semanas
Entre 1 e 4 semanas
Entre 1 e 4 semanas
Entre 1 e 4 semanas
Entre 1 e 4 semanas
Entre 1 e 4 semanas
Entre 1 e 4 semanas
Entre 1 e 4 semanas
Entre 1 e 4 semanas
Entre 1 e 4 semanas
Entre 1 e 4 semanas
Entre 1 e 4 semanas
Entre 1 e 4 semanas
Entre 1 e 4 semanas
Entre 1 e 4 semanas
Entre 1 e 4 semanas
Entre 1 e 4 semanas
Entre 1 e 4 semanas
Entre 1 e 4 semanas
Entre 1 e 4 semanas
Entre 1 e 4 semanas
Entre 1 e 4 semanas
Entre 1 e 4 semanas
Entre 1 e 4 semanas
Entre 1 e 4 semanas
Entre 1 e 4 semanas
Entre 1 e 4 semanas
Entre 1 e 4 semanas
Entre 4 e 6 meses
Entre 4 e 6 meses
Entre 4 e 6 meses
Entre 4 e 6 meses
Entre 4 e 6 meses
Entre 4 e 6 meses
Entre 4 e 6 meses
Entre 4 e 6 meses
Entre 4 e 6 meses
Entre 4 e 6 meses
Entre 4 e 6 meses
Entre 4 e 6 meses
Entre 4 e 6 meses
Entre 4 e 6 meses
Entre 4 e 6 meses
Entre 4 e 6 meses
Mais de 6 meses
Mais de 6 meses
Mais de 6 meses
Mais de 6 meses
Mais de 6 meses
Mais de 6 meses
Mais de 6 meses
Mais de 6 meses
Mais de 6 meses
Mais de 6 meses
Mais de 6 meses
Mais de 6 meses
Mais de 6 meses
Mais de 6 meses
Mais de 6 meses
Menos de uma semana
Menos de uma semana
Menos de uma semana
Menos de uma semana
NR
Ainda não retornei
Ainda não retornei
Ainda não retornei
Entre 1 e 3 meses
Entre 1 e 3 meses
Entre 1 e 3 meses
Entre 1 e 3 meses
Entre 1 e 3 meses
Entre 1 e 3 meses
Entre 1 e 3 meses
Entre 1 e 3 meses
Entre 1 e 3 meses
Entre 1 e 3 meses
Entre 1 e 4 semanas
Entre 1 e 4 semanas
Entre 1 e 4 semanas
Entre 1 e 4 semanas
Entre 1 e 4 semanas
Entre 1 e 4 semanas
Entre 1 e 4 semanas
Entre 1 e 4 semanas
Entre 1 e 4 semanas
Entre 1 e 4 semanas
Entre 1 e 4 semanas
Entre 4 e 6 meses
Entre 4 e 6 meses
Entre 4 e 6 meses
Entre 4 e 6 meses
Entre 4 e 6 meses
Entre 4 e 6 meses
Entre 4 e 6 meses
Entre 4 e 6 meses
Entre 4 e 6 meses
Entre 4 e 6 meses
Mais de 6 meses
Mais de 6 meses
Mais de 6 meses
Mais de 6 meses
Mais de 6 meses
Mais de 6 meses
Mais de 6 meses
Mais de 6 meses
Mais de 6 meses
Menos de uma semana
Menos de uma semana
Menos de uma semana
Menos de uma semana
nr

## Sheet: PosiçãoXtipo
Back Scrum half	Ainda não me consultei para ter diagnóstico. Mas creio que ligamentar
Back Ponta Direita	Bursite
Forward Terceira linha	Compressão da medula espinal
Forward Segunda linha	Concussão com perda de consciência
Forward Hooker	Concussão sem perda de consciência
Back Segunda Centro	Concussão sem perda de consciência
Não se aplica	Concussão sem perda de consciência
Back Ponta Direita	Concussão sem perda de consciência
Forward Terceira linha	Concussão sem perda de consciência
Back Centro* (Sevens)	Concussão sem perda de consciência
Back Ponta Direita	Concussão sem perda de consciência
Back Abertura	Contusão com edema/hematoma
Oitavo	Contusão com edema/hematoma
Forward Hooker	Corte com sangramento e necessidade de ponto
Forward Pilar esquerdo	Descolamento do acromio
Back Ponta* (Sevens)	Deslocamento da patela
Back Segunda Centro	Desloquei o dedão
Não se aplica	Entorse
Forward Pilar esquerdo	Entorse
Forward Segunda linha	Entorse, Estiramento
Forward Hooker	Entorse, Lesão ligamentar
Forward Pilar direito	Entorse, Lesão ligamentar
Back Scrum half	Entorse, Lesão ligamentar
Back Centro* (Sevens)	Entorse, Lesão ligamentar
Back Centro* (Sevens)	Entorse, Lesão ligamentar
Fullback	Entorse, Lesão ligamentar, Lesão de menisco
Back Primeiro Centro	Entorse, Lesão ligamentar, Lesão de menisco, Lesão de cartilagem, Contusão com edema/hematoma, Estiramento do ligamento LCM
Back Scrum half	Entorse/lesão ligamentar
Back Scrum half	Entorse/lesão ligamentar
Forward Hooker	Estiramento
Não se aplica	Fascite plantar.
	Fratura
	Fratura
	Fratura
Forward Pilar esquerdo	Fratura
Oitavo	Fratura
Back Ponta* (Sevens)	Fratura
Não se aplica	Fratura
Back Ponta* (Sevens)	Fratura
Back Ponta Esquerda	Fratura
Back Abertura	Fratura
Forward Hooker	Fratura
Back Abertura	Fratura
Back Centro* (Sevens)	Fratura
Não se aplica	Fratura
Forward Pilar direito	Fratura
Back Centro* (Sevens)	Fratura
Forward Segunda linha	Fratura
Back Primeiro Centro	Fratura
Não se aplica	Fratura
Back Segunda Centro	Fratura
Back Ponta Esquerda	Fratura
Back Abertura	Fratura
	Fratura, Lesão ligamentar, Lesão no tendão
Forward Hooker	Fratura, Lesão ligamentar, Lesão no tendão
Back Ponta Direita	Fratura, Outra lesão óssea
Forward Terceira linha	Fratura, Outra lesão óssea
Forward Pilar direito	Fratura, Ruptura de tendão
	Hernia inguinal Bilateral
Forward Segunda linha	Lesão de menisco
Oitavo	Lesão de nervo
	Lesão ligamentar
	Lesão ligamentar
Back Centro* (Sevens)	Lesão ligamentar
Back Scrum half	Lesão ligamentar
Oitavo	Lesão ligamentar
Oitavo	Lesão ligamentar
Back Centro* (Sevens)	Lesão ligamentar
Back Scrum half	Lesão ligamentar
Forward Hooker	Lesão ligamentar
Back Abertura	Lesão ligamentar
Forward Segunda linha	Lesão ligamentar
Back Centro* (Sevens)	Lesão ligamentar
Oitavo	Lesão ligamentar
Back Ponta Esquerda	Lesão ligamentar
Forward Pilar esquerdo	Lesão ligamentar
Forward Pilar esquerdo	Lesão ligamentar
Forward Pilar direito	Lesão ligamentar
Back Centro* (Sevens)	Lesão ligamentar
Back Abertura	Lesão ligamentar
Back Ponta* (Sevens)	Lesão ligamentar
Forward Hooker	Lesão ligamentar
Forward Pilar esquerdo	Lesão ligamentar
Back Scrum half	Lesão ligamentar
Fullback	Lesão ligamentar
Back Ponta Esquerda	Lesão ligamentar
Forward Terceira linha	Lesão ligamentar
Back Ponta Esquerda	Lesão ligamentar
Back Ponta* (Sevens)	Lesão ligamentar
Back Abertura	Lesão ligamentar
Back Scrum half	Lesão ligamentar
Forward Segunda linha	Lesão ligamentar
Back Ponta Direita	Lesão ligamentar
Forward Segunda linha	Lesão ligamentar
Forward Segunda linha	Lesão ligamentar
Não se aplica	Lesão ligamentar
Back Ponta Esquerda	Lesão ligamentar
Forward Segunda linha	Lesão ligamentar
Back Segunda Centro	Lesão ligamentar, Fratura de apofisis vertebral
Back Scrum half	Lesão ligamentar, Lesão de cartilagem, Ruptura de fibras musculares, Lesão de pele
Back Ponta Esquerda	Lesão ligamentar, Lesão de menisco
Forward Hooker	Lesão ligamentar, Lesão de menisco
Back Abertura	Lesão ligamentar, Lesão de menisco
Forward Hooker	Lesão ligamentar, Lesão de menisco
Forward Hooker	Lesão ligamentar, Lesão de menisco
Forward Terceira linha	Lesão ligamentar, Lesão de menisco
Forward Terceira linha	Lesão ligamentar, Lesão de menisco
Back Scrum half	Lesão ligamentar, Lesão de menisco
Forward Hooker	Lesão ligamentar, Lesão de menisco
Back Centro* (Sevens)	Lesão ligamentar, Lesão de menisco
Forward Pilar direito	Lesão ligamentar, Lesão de menisco
Back Ponta* (Sevens)	Lesão ligamentar, Lesão de menisco
Forward Pilar direito	Lesão ligamentar, Lesão de menisco
Back Ponta* (Sevens)	Lesão ligamentar, Lesão de menisco
Forward Segunda linha	Lesão ligamentar, Lesão de menisco, Lesão de cartilagem
Back Abertura	Lesão ligamentar, Lesão de menisco, Lesão de cartilagem
Forward Pilar direito	Lesão ligamentar, Lesão de menisco, Lesão de cartilagem, Ruptura de fibras musculares
Oitavo	Lesão ligamentar, Lesão no tendão
Forward Hooker	Lesão no tendão
Back Ponta Direita	Luxação
Back Ponta Esquerda	Luxação
Back Segunda Centro	Luxação
Forward Pilar direito	Luxação
Oitavo	Luxação
Não se aplica	Luxação
Back Primeiro Centro	Luxação
Back Ponta Direita	Luxação, Bursite
Back Ponta Esquerda	Luxação, Bursite, Inflamação no manguito rotator
	Luxação, Lesão de cartilagem
Forward Terceira linha	Luxação, Lesão de cartilagem
Forward Hooker	Luxação, Lesão ligamentar, Lesão de menisco, Lesão de cartilagem
Back Centro* (Sevens)	Luxação, Lesão no tendão, Bursite
Back Ponta Direita	Luxação, Subluxação
Forward Hooker	Não sei como identificar, porém teve relação com músculos ou nervos
Forward Hooker	Não sei responder, pressão excessiva na sorsal
Back Primeiro Centro	Outra lesão óssea
Forward Pilar esquerdo	Outra lesão óssea
Forward Terceira linha	Outra lesão óssea
Back Ponta Esquerda	Outra lesão óssea
Back Ponta Esquerda	Outra lesão óssea
Back Scrum half	Outra lesão óssea
Back Segunda Centro	Outra lesão óssea, Contusão com edema/hematoma, Tendinopatia
Forward Terceira linha	Outra lesão óssea, Contusão com edema/hematoma, Tendinopatia
Back Scrum half	Outra lesão óssea, Lesão ligamentar
Back Ponta Direita	Outra lesão óssea, Luxação
Back Ponta Direita	Outra lesão óssea, Luxação
Back Primeiro Centro	Outra lesão óssea, Luxação, Entorse, Lesão ligamentar
Forward Pilar esquerdo	Outra lesão óssea, Luxação, Subluxação, Lesão ligamentar, Lesão de cartilagem, Ruptura de tendão, Lesão no tendão
Forward Pilar direito	Pequenas fraturas na tíbia.
Oitavo	Rompimento da fáscia plantat
	Ruptura de fibras musculares
Forward Terceira linha	Ruptura de fibras musculares
Oitavo	Ruptura de fibras musculares
Não se aplica	Ruptura de fibras musculares
Não se aplica	Ruptura de fibras musculares
Forward Pilar esquerdo	Ruptura de fibras musculares
Forward Hooker	Ruptura de fibras musculares
Back Abertura	Ruptura de fibras musculares
Back Centro* (Sevens)	Ruptura de fibras musculares
Back Centro* (Sevens)	Ruptura de fibras musculares
Fullback	Ruptura de fibras musculares, Câimbras
Back Centro* (Sevens)	Ruptura de fibras musculares, Câimbras
Forward Hooker	Ruptura de fibras musculares, Contusão com edema/hematoma
Back Centro* (Sevens)	Ruptura de fibras musculares, Lesão no tendão
Fullback	Ruptura de fibras musculares, Ruptura de tendão, Lesão no tendão
Back Centro* (Sevens)	Ruptura de fibras musculares, Ruptura de tendão, Lesão no tendão
Back Primeiro Centro	Ruptura de fibras musculares, Ruptura de tendão, Lesão no tendão
Back Ponta Esquerda	Ruptura de fibras musculares, Tendinopatia
Forward Pilar direito	Ruptura de tendão
	Ruptura de tendão, Tendão subescapular direito parcialmente rompido.
Forward Hooker	Ruptura LCA
	Subluxação
Forward Segunda linha	Subluxação
Forward Hooker	Subluxação
Forward Segunda linha	Subluxação
Forward Terceira linha	Subluxação, Contusão com edema/hematoma
Forward Hooker	Subluxação, Entorse, Lesão de menisco
Forward Pilar esquerdo	Subluxação, Lesão de cartilagem
Forward Segunda linha	Subluxação, Lesão ligamentar
Forward Terceira linha	Tendinopatia
Forward Terceira linha	Tendinopatia
Back Ponta* (Sevens)	Torção no joelho
Forward Pilar direito	Tostão/paulistinha

## Sheet: IMC
17.9012
18.4965
18.9615
19.5682
20.0155
20.3223
20.4501
20.5191
20.5457
20.5714
21.0937
21.2953
21.4533
21.4844
21.551
21.5978
21.6049
21.6713
21.7993
21.8785
21.9899
22.0386
22.0386
22.0581
22.137
22.1828
22.2041
22.2656
22.3214
22.3863
22.4766
22.4913
22.571
22.5827
22.6847
22.7488
22.7583
22.8374
22.8516
22.8571
22.9351
23.0469
23.072
23.1405
23.1858
23.2254
23.2254
23.2335
23.2377
23.3377
23.3887
23.4568
23.5036
23.597
23.6652
23.7228
23.7253
23.7975
23.8367
23.8804
23.8884
23.9395
23.9912
24.0055
24.0238
24.0741
24.093
24.1415
24.1572
24.2215
24.2215
24.281
24.3375
24.3375
24.3864
24.4193
24.4473
24.4646
24.5243
24.5243
24.5617
24.6914
24.7221
24.7256
24.811
24.8358
24.8965
24.8971
24.9135
24.974
24.977
25.1024
25.1429
25.2493
25.3086
25.3906
25.464
25.5354
25.5922
25.6055
25.7117
25.763
25.7812
25.7857
25.7959
25.8645
25.8806
25.8951
25.9095
26.0262
26.0617
26.0933
26.1224
26.2336
26.3329
26.3656
26.3958
26.4594
26.493
26.5346
26.5643
26.595
26.7299
26.8749
26.986
26.9996
27.1605
27.1731
27.2
27.2932
27.31
27.3437
27.3437
27.3982
27.3982
27.4348
27.7323
27.7703
27.9248
27.9294
27.9421
28.0102
28.0277
28.0899
28.3531
28.3874
28.4011
28.4011
28.4198
28.4275
28.4571
28.512
28.6661
28.6661
28.7197
28.7197
28.7347
28.8338
28.9051
28.9262
28.9461
28.9616
29.0367
29.0548
29.0612
29.0657
29.0659
29.1016
29.1421
29.2388
29.2633
29.271
29.2969
29.3113
29.3524
29.3724
29.3878
29.4076
29.4118
29.7265
29.7789
29.8446
29.8606
29.8735
29.9383
29.9497
30.1276
30.2861
30.4498
30.463
30.5858
30.7479
30.7958
30.9617
30.9689
31.0137
31.353
31.5617
31.5886
31.6032
31.7418
31.8339
31.9757
32.1463
32.5577
32.6866
32.8125
32.9879
33.0826
33.3471
33.4438
33.6012
33.9506
34.0203
34.0623
34.1598
34.5405
34.7178
34.7178
34.8657
34.8994
35.2043
35.5999
36.4198
36.5925
37.037
37.3419
38.2215
38.5802
39.2465
39.6107
40.3117
40.7559
43.8272
46.1681
49.3827
